# Supplementary material for: Altered thymic niche synergistically drives the massive proliferation of malignant thymocytes
Source: eLife. 2025 Sep 16;13:RP101137. doi: 10.7554/eLife.101137 (PMC12440356; doi:10.7554/eLife.101137)
Supplement: Figure 4—source data 1. — In the data file, each row corresponds to the log2-transformed average clone size for one-cell genotype (normal or lesioned) from one single independent replicate simulation. Additionally, the parameter values used in that run are listed in separate columns. The ‘grouping’ column corresponds to the simulated scenarios (parameter permutation). The ‘simulation_datafile’ column is the unique identifier of a given simulation run. [file elife-101137-fig4-data1.csv]

condition	genotype	variant	replicate	simulation datafile	TALL_diff_multiplier	TALL_autocrine_il7	TALL_speed_multiplier	Diff_duration	Cell_cycle_mean	G1_progression_threshold	Il7_signalling_decay	Il7_signalling_rate	Il7_consumption	Tec_Arms	Tec_shellSubdivisions	RadiusTEC	Il7r_hyp	log2_mean_cells_per_clone
A	T-ALL	IL-7R_10x_wt	1	2339227_12	1	0	1	24	7	1.4	50	240	0	4	3	2.5	1	4
A	T-ALL	IL-7R_10x_wt	2	1745039_149	1	0	1	24	7	1.4	50	240	0	4	3	2.5	1	4
A	T-ALL	IL-7R_10x_wt	3	1743691_95	1	0	1	24	7	1.4	50	240	0	4	3	2.5	1	4
A	T-ALL	IL-7R_10x_wt	4	1744514_122	1	0	1	24	7	1.4	50	240	0	4	3	2.5	1	4.24792751344359
A	T-ALL	IL-7R_10x_wt	5	1745085_167	1	0	1	24	7	1.4	50	240	0	4	3	2.5	1	4.16992500144231
A	T-ALL	IL-7R_10x_wt	6	1743581_41	1	0	1	24	7	1.4	50	240	0	4	3	2.5	1	4
A	T-ALL	IL-7R_10x_wt	7	1745186_203	1	0	1	24	7	1.4	50	240	0	4	3	2.5	1	4.16992500144231
A	T-ALL	IL-7R_10x_wt	8	1742060_14	1	0	1	24	7	1.4	50	240	0	4	3	2.5	1	4
A	T-ALL	IL-7R_10x_wt	9	1745129_185	1	0	1	24	7	1.4	50	240	0	4	3	2.5	1	4
A	T-ALL	IL-7R_10x_wt	10	1743664_68	1	0	1	24	7	1.4	50	240	0	4	3	2.5	1	4
A	T-ALL	IL-7R_10x_wt	11	1661851772_44	1	0	1	24	7	1.4	50	240	0	4	3	2.5	1	4
A	T-ALL	IL-7R_10x_wt	12	1661831619_44	1	0	1	24	7	1.4	50	240	0	4	3	2.5	1	4.32192809488736
A	T-ALL	IL-7R_10x_wt	13	1661784880_44	1	0	1	24	7	1.4	50	240	0	4	3	2.5	1	4.32192809488736
A	T-ALL	daIL-7R_1x_wt	1	2339250_20	1	0	1	24	7	1.4	50	240	0	4	3	2.5	2	4.58496250072116
A	T-ALL	daIL-7R_1x_wt	2	1553829_41	1	0	1	24	7	1.4	50	240	0	4	3	2.5	2	4.32192809488736
A	T-ALL	daIL-7R_1x_wt	3	1554142_68	1	0	1	24	7	1.4	50	240	0	4	3	2.5	2	4
A	T-ALL	daIL-7R_1x_wt	4	1554787_95	1	0	1	24	7	1.4	50	240	0	4	3	2.5	2	4
A	T-ALL	daIL-7R_1x_wt	5	1555162_167	1	0	1	24	7	1.4	50	240	0	4	3	2.5	2	4
A	T-ALL	daIL-7R_1x_wt	6	1554987_122	1	0	1	24	7	1.4	50	240	0	4	3	2.5	2	4.16992500144231
A	T-ALL	daIL-7R_1x_wt	7	1555097_149	1	0	1	24	7	1.4	50	240	0	4	3	2.5	2	4.16992500144231
A	T-ALL	daIL-7R_1x_wt	8	1553715_14	1	0	1	24	7	1.4	50	240	0	4	3	2.5	2	3.8073549220576
A	T-ALL	daIL-7R_1x_wt	9	1555220_185	1	0	1	24	7	1.4	50	240	0	4	3	2.5	2	4.4594316186373
A	T-ALL	daIL-7R_1x_wt	10	1555283_203	1	0	1	24	7	1.4	50	240	0	4	3	2.5	2	4
A	T-ALL	daIL-7R_1x_wt	11	835764_555	1	0	1	24	7	1.4	50	240	0	4	3	2.5	2	4
A	T-ALL	daIL-7R_1x_wt	12	743945_555	1	0	1	24	7	1.4	50	240	0	4	3	2.5	2	4
A	T-ALL	daIL-7R_1x_wt	13	1661852270_60	1	0	1	24	7	1.4	50	240	0	4	3	2.5	2	5.08746284125034
A	wildtype	IL-7R_10x_wt	1	2339227_12	1	0	1	24	7	1.4	50	240	0	4	3	2.5	1	0.952868784039816
A	wildtype	IL-7R_10x_wt	2	1745039_149	1	0	1	24	7	1.4	50	240	0	4	3	2.5	1	0.901043893991266
A	wildtype	IL-7R_10x_wt	3	1743691_95	1	0	1	24	7	1.4	50	240	0	4	3	2.5	1	1.24822279921787
A	wildtype	IL-7R_10x_wt	4	1744514_122	1	0	1	24	7	1.4	50	240	0	4	3	2.5	1	0.94582685999713
A	wildtype	IL-7R_10x_wt	5	1745085_167	1	0	1	24	7	1.4	50	240	0	4	3	2.5	1	0.878077400227875
A	wildtype	IL-7R_10x_wt	6	1743581_41	1	0	1	24	7	1.4	50	240	0	4	3	2.5	1	1.09355806729336
A	wildtype	IL-7R_10x_wt	7	1745186_203	1	0	1	24	7	1.4	50	240	0	4	3	2.5	1	1.17729043723775
A	wildtype	IL-7R_10x_wt	8	1742060_14	1	0	1	24	7	1.4	50	240	0	4	3	2.5	1	1.0915622039287
A	wildtype	IL-7R_10x_wt	9	1745129_185	1	0	1	24	7	1.4	50	240	0	4	3	2.5	1	1.17356319129703
A	wildtype	IL-7R_10x_wt	10	1743664_68	1	0	1	24	7	1.4	50	240	0	4	3	2.5	1	1.04584777764689
A	wildtype	IL-7R_10x_wt	11	1661851772_44	1	0	1	24	7	1.4	50	240	0	4	3	2.5	1	1.14179328287249
A	wildtype	IL-7R_10x_wt	12	1661831619_44	1	0	1	24	7	1.4	50	240	0	4	3	2.5	1	0.829902278148206
A	wildtype	IL-7R_10x_wt	13	1661784880_44	1	0	1	24	7	1.4	50	240	0	4	3	2.5	1	1.02032557772198
A	wildtype	daIL-7R_1x_wt	1	2339250_20	1	0	1	24	7	1.4	50	240	0	4	3	2.5	2	1.0022017659029
A	wildtype	daIL-7R_1x_wt	2	1553829_41	1	0	1	24	7	1.4	50	240	0	4	3	2.5	2	1.05976821329287
A	wildtype	daIL-7R_1x_wt	3	1554142_68	1	0	1	24	7	1.4	50	240	0	4	3	2.5	2	0.960839927575349
A	wildtype	daIL-7R_1x_wt	4	1554787_95	1	0	1	24	7	1.4	50	240	0	4	3	2.5	2	1.12302439785403
A	wildtype	daIL-7R_1x_wt	5	1555162_167	1	0	1	24	7	1.4	50	240	0	4	3	2.5	2	1.02902447853323
A	wildtype	daIL-7R_1x_wt	6	1554987_122	1	0	1	24	7	1.4	50	240	0	4	3	2.5	2	0.715128696761691
A	wildtype	daIL-7R_1x_wt	7	1555097_149	1	0	1	24	7	1.4	50	240	0	4	3	2.5	2	1.1246939771685
A	wildtype	daIL-7R_1x_wt	8	1553715_14	1	0	1	24	7	1.4	50	240	0	4	3	2.5	2	0.910575566913184
A	wildtype	daIL-7R_1x_wt	9	1555220_185	1	0	1	24	7	1.4	50	240	0	4	3	2.5	2	1.05706368138098
A	wildtype	daIL-7R_1x_wt	10	1555283_203	1	0	1	24	7	1.4	50	240	0	4	3	2.5	2	0.874309670056405
A	wildtype	daIL-7R_1x_wt	11	835764_555	1	0	1	24	7	1.4	50	240	0	4	3	2.5	2	0.974747573205212
A	wildtype	daIL-7R_1x_wt	12	743945_555	1	0	1	24	7	1.4	50	240	0	4	3	2.5	2	1.08206719855631
A	wildtype	daIL-7R_1x_wt	13	1661852270_60	1	0	1	24	7	1.4	50	240	0	4	3	2.5	2	0.796471016554874
A	wildtype	internal_control	1	2339147_4	1	0	1	24	7	1.4	50	240	0	4	3	2.5	0	0.943403543960373
A	wildtype	internal_control	2	1536513_14	1	0	1	24	7	1.4	50	240	0	4	3	2.5	0	0.946745308248764
A	wildtype	internal_control	3	1536391_14	1	0	1	24	7	1.4	50	240	0	4	3	2.5	0	0.94270685048499
A	wildtype	internal_control	4	1536734_14	1	0	1	24	7	1.4	50	240	0	4	3	2.5	0	1.06692035189942
A	wildtype	internal_control	5	743943_553	1	0	1	24	7	1.4	50	240	0	4	3	2.5	0	0.779986775070427
A	wildtype	internal_control	6	835720_553	1	0	1	24	7	1.4	50	240	0	4	3	2.5	0	1.0289353666296
A	wildtype	internal_control	7	1536726_5	1	0	1	24	7	1.4	50	240	0	4	3	2.5	0	1.13652439013695
A	wildtype	internal_control	8	1537154_5	1	0	1	24	7	1.4	50	240	0	4	3	2.5	0	0.956692511165546
A	wildtype	internal_control	9	1661829428_20	1	0	1	24	7	1.4	50	240	0	4	3	2.5	0	1.0216202940076
A	wildtype	internal_control	10	1661771664_12	1	0	1	24	7	1.4	50	240	0	4	3	2.5	0	1.22236998288758
A	wildtype	internal_control	11	1661770244_4	1	0	1	24	7	1.4	50	240	0	4	3	2.5	0	0.953026383794551
A	wildtype	internal_control	12	1661827670_4	1	0	1	24	7	1.4	50	240	0	4	3	2.5	0	1.25796544829907
A	wildtype	internal_control	13	1661776107_20	1	0	1	24	7	1.4	50	240	0	4	3	2.5	0	0.911480115778724
A	wildtype	internal_control	14	1661847597_4	1	0	1	24	7	1.4	50	240	0	4	3	2.5	0	1.004094934062
A	wildtype	internal_control	15	1661827899_12	1	0	1	24	7	1.4	50	240	0	4	3	2.5	0	1.10367897265209
A	wildtype	internal_control	16	1661848452_20	1	0	1	24	7	1.4	50	240	0	4	3	2.5	0	1.21687661969102
A	wildtype	internal_control	17	1661847981_12	1	0	1	24	7	1.4	50	240	0	4	3	2.5	0	1.23685415516939
A	wildtype	internal_control	18	1528190_41	1	0	1	24	7	1.4	50	240	0	4	3	2.5	0	0.88704133252315
A	wildtype	internal_control	19	1527956_14	1	0	1	24	7	1.4	50	240	0	4	3	2.5	0	1.13536650157746
A	wildtype	internal_control	20	1528323_68	1	0	1	24	7	1.4	50	240	0	4	3	2.5	0	0.985790417170313
B	T-ALL	IL-7R_10x_wt	1	2339219_10	0.5	0	1	24	7	1.4	50	240	0	4	3	2.5	1	7.37503943134692
B	T-ALL	IL-7R_10x_wt	2	1661784880_42	0.5	0	1	24	7	1.4	50	240	0	4	3	2.5	1	7.78135971352466
B	T-ALL	IL-7R_10x_wt	3	1661851757_42	0.5	0	1	24	7	1.4	50	240	0	4	3	2.5	1	7.62935662007961
B	T-ALL	IL-7R_10x_wt	4	1661830944_42	0.5	0	1	24	7	1.4	50	240	0	4	3	2.5	1	7.22881869049588
B	T-ALL	daIL-7R_1x_wt	1	2339248_18	0.5	0	1	24	7	1.4	50	240	0	4	3	2.5	2	7.56985560833095
B	T-ALL	daIL-7R_1x_wt	2	1661832434_58	0.5	0	1	24	7	1.4	50	240	0	4	3	2.5	2	7.12928301694497
B	T-ALL	daIL-7R_1x_wt	3	1661852233_58	0.5	0	1	24	7	1.4	50	240	0	4	3	2.5	2	7.85798099512757
B	T-ALL	daIL-7R_1x_wt	4	1661790311_58	0.5	0	1	24	7	1.4	50	240	0	4	3	2.5	2	7.95419631038688
B	wildtype	IL-7R_10x_wt	1	2339219_10	0.5	0	1	24	7	1.4	50	240	0	4	3	2.5	1	0.828140513112475
B	wildtype	IL-7R_10x_wt	2	1661784880_42	0.5	0	1	24	7	1.4	50	240	0	4	3	2.5	1	1.02544715469276
B	wildtype	IL-7R_10x_wt	3	1661851757_42	0.5	0	1	24	7	1.4	50	240	0	4	3	2.5	1	0.97192564796545
B	wildtype	IL-7R_10x_wt	4	1661830944_42	0.5	0	1	24	7	1.4	50	240	0	4	3	2.5	1	1.16947873758265
B	wildtype	daIL-7R_1x_wt	1	2339248_18	0.5	0	1	24	7	1.4	50	240	0	4	3	2.5	2	0.928957381025688
B	wildtype	daIL-7R_1x_wt	2	1661832434_58	0.5	0	1	24	7	1.4	50	240	0	4	3	2.5	2	0.91353400327423
B	wildtype	daIL-7R_1x_wt	3	1661852233_58	0.5	0	1	24	7	1.4	50	240	0	4	3	2.5	2	0.978387114353886
B	wildtype	daIL-7R_1x_wt	4	1661790311_58	0.5	0	1	24	7	1.4	50	240	0	4	3	2.5	2	1.04437476621862
B	wildtype	internal_control	1	2339145_2	0.5	0	1	24	7	1.4	50	240	0	4	3	2.5	0	1.15477369961847
B	wildtype	internal_control	2	1661847891_10	0.5	0	1	24	7	1.4	50	240	0	4	3	2.5	0	1.15599320975253
B	wildtype	internal_control	3	1661775926_18	0.5	0	1	24	7	1.4	50	240	0	4	3	2.5	0	1.03274161208517
B	wildtype	internal_control	4	1661771383_10	0.5	0	1	24	7	1.4	50	240	0	4	3	2.5	0	1.06842980718109
B	wildtype	internal_control	5	1661847470_2	0.5	0	1	24	7	1.4	50	240	0	4	3	2.5	0	1.09459527475325
B	wildtype	internal_control	6	1661848263_18	0.5	0	1	24	7	1.4	50	240	0	4	3	2.5	0	0.97815077041346
B	wildtype	internal_control	7	1661770027_2	0.5	0	1	24	7	1.4	50	240	0	4	3	2.5	0	0.960189608375002
B	wildtype	internal_control	8	1661827614_2	0.5	0	1	24	7	1.4	50	240	0	4	3	2.5	0	1.06433700946877
B	wildtype	internal_control	9	1661827836_10	0.5	0	1	24	7	1.4	50	240	0	4	3	2.5	0	1.06558775134649
B	wildtype	internal_control	10	1661828978_18	0.5	0	1	24	7	1.4	50	240	0	4	3	2.5	0	0.884657948917524
BC	T-ALL	IL-7R_10x_wt	1	2339214_9	0.5	0	0.5	24	7	1.4	50	240	0	4	3	2.5	1	8.42206476617281
BC	T-ALL	IL-7R_10x_wt	2	1661851724_41	0.5	0	0.5	24	7	1.4	50	240	0	4	3	2.5	1	7.53138146051631
BC	T-ALL	IL-7R_10x_wt	3	1661830901_41	0.5	0	0.5	24	7	1.4	50	240	0	4	3	2.5	1	7.96000193206808
BC	T-ALL	IL-7R_10x_wt	4	1661784880_41	0.5	0	0.5	24	7	1.4	50	240	0	4	3	2.5	1	8.2667865406949
BC	T-ALL	daIL-7R_1x_wt	1	2339245_17	0.5	0	0.5	24	7	1.4	50	240	0	4	3	2.5	2	7.52356195605701
BC	T-ALL	daIL-7R_1x_wt	2	1661852232_57	0.5	0	0.5	24	7	1.4	50	240	0	4	3	2.5	2	7.85798099512757
BC	T-ALL	daIL-7R_1x_wt	3	1661790221_57	0.5	0	0.5	24	7	1.4	50	240	0	4	3	2.5	2	7.35755200461808
BC	wildtype	IL-7R_10x_wt	1	2339214_9	0.5	0	0.5	24	7	1.4	50	240	0	4	3	2.5	1	0.829080803310997
BC	wildtype	IL-7R_10x_wt	2	1661851724_41	0.5	0	0.5	24	7	1.4	50	240	0	4	3	2.5	1	0.674354509757857
BC	wildtype	IL-7R_10x_wt	3	1661830901_41	0.5	0	0.5	24	7	1.4	50	240	0	4	3	2.5	1	1.03978397128127
BC	wildtype	IL-7R_10x_wt	4	1661784880_41	0.5	0	0.5	24	7	1.4	50	240	0	4	3	2.5	1	1.04850253817087
BC	wildtype	daIL-7R_1x_wt	1	2339245_17	0.5	0	0.5	24	7	1.4	50	240	0	4	3	2.5	2	1.08190805906538
BC	wildtype	daIL-7R_1x_wt	2	1661852232_57	0.5	0	0.5	24	7	1.4	50	240	0	4	3	2.5	2	1.01721693824262
BC	wildtype	daIL-7R_1x_wt	3	1661790221_57	0.5	0	0.5	24	7	1.4	50	240	0	4	3	2.5	2	0.849483381513983
BC	wildtype	internal_control	1	2339144_1	0.5	0	0.5	24	7	1.4	50	240	0	4	3	2.5	0	0.917500874272498
BC	wildtype	internal_control	2	1661827835_9	0.5	0	0.5	24	7	1.4	50	240	0	4	3	2.5	0	1.00881924531037
BC	wildtype	internal_control	3	1661769913_1	0.5	0	0.5	24	7	1.4	50	240	0	4	3	2.5	0	0.899069982887347
BC	wildtype	internal_control	4	1661775776_17	0.5	0	0.5	24	7	1.4	50	240	0	4	3	2.5	0	1.0394476427338
BC	wildtype	internal_control	5	1661847470_1	0.5	0	0.5	24	7	1.4	50	240	0	4	3	2.5	0	0.952214228781226
BC	wildtype	internal_control	6	1661847891_9	0.5	0	0.5	24	7	1.4	50	240	0	4	3	2.5	0	0.839396865593106
BC	wildtype	internal_control	7	1661828913_17	0.5	0	0.5	24	7	1.4	50	240	0	4	3	2.5	0	1.16984311263202
BC	wildtype	internal_control	8	1661848249_17	0.5	0	0.5	24	7	1.4	50	240	0	4	3	2.5	0	1.03772239948659
BC	wildtype	internal_control	9	1661827550_1	0.5	0	0.5	24	7	1.4	50	240	0	4	3	2.5	0	1.15575328649702
BC	wildtype	internal_control	10	1661771383_9	0.5	0	0.5	24	7	1.4	50	240	0	4	3	2.5	0	1.22554273778261
BCF	T-ALL	IL-7R_10x_wt	1	2339228_13	0.5	1	0.5	24	7	1.4	50	240	0	4	3	2.5	1	7.39231742277876
BCF	T-ALL	IL-7R_10x_wt	2	1661831807_45	0.5	1	0.5	24	7	1.4	50	240	0	4	3	2.5	1	7.62935662007961
BCF	T-ALL	IL-7R_10x_wt	3	1661851804_45	0.5	1	0.5	24	7	1.4	50	240	0	4	3	2.5	1	7.53915881110803
BCF	T-ALL	IL-7R_10x_wt	4	1661784880_45	0.5	1	0.5	24	7	1.4	50	240	0	4	3	2.5	1	7.58496250072116
BCF	T-ALL	daIL-7R_1x_wt	1	2339252_21	0.5	1	0.5	24	7	1.4	50	240	0	4	3	2.5	2	8
BCF	T-ALL	daIL-7R_1x_wt	2	1661852272_61	0.5	1	0.5	24	7	1.4	50	240	0	4	3	2.5	2	7.76818432477693
BCF	T-ALL	daIL-7R_1x_wt	3	1661790852_61	0.5	1	0.5	24	7	1.4	50	240	0	4	3	2.5	2	7.20945336562895
BCF	T-ALL	daIL-7R_1x_wt	4	1661832478_61	0.5	1	0.5	24	7	1.4	50	240	0	4	3	2.5	2	7.22881869049588
BCF	wildtype	IL-7R_10x_wt	1	2339228_13	0.5	1	0.5	24	7	1.4	50	240	0	4	3	2.5	1	1.24643727665646
BCF	wildtype	IL-7R_10x_wt	2	1661831807_45	0.5	1	0.5	24	7	1.4	50	240	0	4	3	2.5	1	1.30397664321367
BCF	wildtype	IL-7R_10x_wt	3	1661851804_45	0.5	1	0.5	24	7	1.4	50	240	0	4	3	2.5	1	1.47156348231867
BCF	wildtype	IL-7R_10x_wt	4	1661784880_45	0.5	1	0.5	24	7	1.4	50	240	0	4	3	2.5	1	1.45435770332342
BCF	wildtype	daIL-7R_1x_wt	1	2339252_21	0.5	1	0.5	24	7	1.4	50	240	0	4	3	2.5	2	1.11889240012424
BCF	wildtype	daIL-7R_1x_wt	2	1661852272_61	0.5	1	0.5	24	7	1.4	50	240	0	4	3	2.5	2	1.39119178046405
BCF	wildtype	daIL-7R_1x_wt	3	1661790852_61	0.5	1	0.5	24	7	1.4	50	240	0	4	3	2.5	2	1.26339807013736
BCF	wildtype	daIL-7R_1x_wt	4	1661832478_61	0.5	1	0.5	24	7	1.4	50	240	0	4	3	2.5	2	1.59506475852575
BCF	wildtype	internal_control	1	2339148_5	0.5	1	0.5	24	7	1.4	50	240	0	4	3	2.5	0	0.884882137964283
BCF	wildtype	internal_control	2	1661848096_13	0.5	1	0.5	24	7	1.4	50	240	0	4	3	2.5	0	1.05546186312963
BCF	wildtype	internal_control	3	1661770271_5	0.5	1	0.5	24	7	1.4	50	240	0	4	3	2.5	0	1.07995848055788
BCF	wildtype	internal_control	4	1661848545_21	0.5	1	0.5	24	7	1.4	50	240	0	4	3	2.5	0	1.14535421315756
BCF	wildtype	internal_control	5	1661777526_21	0.5	1	0.5	24	7	1.4	50	240	0	4	3	2.5	0	0.997324831930698
BCF	wildtype	internal_control	6	1661773100_13	0.5	1	0.5	24	7	1.4	50	240	0	4	3	2.5	0	0.81277152953068
BCF	wildtype	internal_control	7	1661827694_5	0.5	1	0.5	24	7	1.4	50	240	0	4	3	2.5	0	0.820302345255301
BCF	wildtype	internal_control	8	1661847711_5	0.5	1	0.5	24	7	1.4	50	240	0	4	3	2.5	0	1.04831794576862
BCF	wildtype	internal_control	9	1661827949_13	0.5	1	0.5	24	7	1.4	50	240	0	4	3	2.5	0	1.16447576293351
BCF	wildtype	internal_control	10	1661829463_21	0.5	1	0.5	24	7	1.4	50	240	0	4	3	2.5	0	1.18671135672114
BCFH	T-ALL	IL-7R_10x_wt	1	2339341_37	0.5	1	0.5	24	7	1.4	50	240	1	4	3	2.5	1	8.72109918870719
BCFH	T-ALL	IL-7R_10x_wt	2	1661841757_189	0.5	1	0.5	24	7	1.4	50	240	1	4	3	2.5	1	8.05528243550119
BCFH	T-ALL	IL-7R_10x_wt	3	1661817686_189	0.5	1	0.5	24	7	1.4	50	240	1	4	3	2.5	1	8.27612440527424
BCFH	T-ALL	daIL-7R_1x_wt	1	2339391_45	0.5	1	0.5	24	7	1.4	50	240	1	4	3	2.5	2	7.2667865406949
BCFH	T-ALL	daIL-7R_1x_wt	2	1661818536_205	0.5	1	0.5	24	7	1.4	50	240	1	4	3	2.5	2	7.78135971352466
BCFH	T-ALL	daIL-7R_1x_wt	3	1661842383_205	0.5	1	0.5	24	7	1.4	50	240	1	4	3	2.5	2	8.85798099512757
BCFH	wildtype	IL-7R_10x_wt	1	2339341_37	0.5	1	0.5	24	7	1.4	50	240	1	4	3	2.5	1	1.31799831440031
BCFH	wildtype	IL-7R_10x_wt	2	1661841757_189	0.5	1	0.5	24	7	1.4	50	240	1	4	3	2.5	1	1.08076681426983
BCFH	wildtype	IL-7R_10x_wt	3	1661817686_189	0.5	1	0.5	24	7	1.4	50	240	1	4	3	2.5	1	1.43733774906023
BCFH	wildtype	daIL-7R_1x_wt	1	2339391_45	0.5	1	0.5	24	7	1.4	50	240	1	4	3	2.5	2	1.30158638507206
BCFH	wildtype	daIL-7R_1x_wt	2	1661818536_205	0.5	1	0.5	24	7	1.4	50	240	1	4	3	2.5	2	1.2954909377642
BCFH	wildtype	daIL-7R_1x_wt	3	1661842383_205	0.5	1	0.5	24	7	1.4	50	240	1	4	3	2.5	2	1.53743316484518
BCFH	wildtype	internal_control	1	2339310_29	0.5	1	0.5	24	7	1.4	50	240	1	4	3	2.5	0	0.872279954600534
BCFH	wildtype	internal_control	2	1661857874_157	0.5	1	0.5	24	7	1.4	50	240	1	4	3	2.5	0	0.925424846573914
BCFH	wildtype	internal_control	3	1661812996_149	0.5	1	0.5	24	7	1.4	50	240	1	4	3	2.5	0	0.979715357039539
BCFH	wildtype	internal_control	4	1661813029_157	0.5	1	0.5	24	7	1.4	50	240	1	4	3	2.5	0	0.832037302892421
BCFH	wildtype	internal_control	5	1661838418_149	0.5	1	0.5	24	7	1.4	50	240	1	4	3	2.5	0	0.99242843528834
BCFH	wildtype	internal_control	6	1661857669_149	0.5	1	0.5	24	7	1.4	50	240	1	4	3	2.5	0	0.859591893391019
BCFH	wildtype	internal_control	7	1661814246_165	0.5	1	0.5	24	7	1.4	50	240	1	4	3	2.5	0	0.938724830359609
BCFH	wildtype	internal_control	8	1661839336_157	0.5	1	0.5	24	7	1.4	50	240	1	4	3	2.5	0	1.1980525210053
BCFH	wildtype	internal_control	9	1661840229_165	0.5	1	0.5	24	7	1.4	50	240	1	4	3	2.5	0	0.920322753583419
BCFHJ2	wildtype	internal_control	1	1716174608_28	0.5	1	0.5	24	7	1.4	50	480	1	4	3	2.5	0	1.68384724050065
BCFHJ2	wildtype	internal_control	2	1716181048_29	0.5	1	0.5	24	7	1.4	50	480	1	4	3	2.5	0	1.91733995939783
BCFHJ2	wildtype	internal_control	3	1716181518_30	0.5	1	0.5	24	7	1.4	50	480	1	4	3	2.5	0	1.78883463613585
BCFHJLNOQR0	T-ALL	IL-7R_10x_wt	1	1711732009_189	0.5	1	0.5	15	5	1.4	50	120	1	5	4	3	1	6.93073733756289
BCFHJLNOQR0	T-ALL	IL-7R_10x_wt	2	1712208349_473	0.5	1	0.5	15	5	1.4	50	120	1	5	4	3	1	6.20945336562895
BCFHJLNOQR0	T-ALL	daIL-7R_1x_wt	1	1712208466_474	0.5	1	0.5	15	5	1.4	50	120	1	5	4	3	2	6.24792751344359
BCFHJLNOQR0	T-ALL	daIL-7R_1x_wt	2	1711732010_190	0.5	1	0.5	15	5	1.4	50	120	1	5	4	3	2	6.52356195605701
BCFHJLNOQR0	wildtype	IL-7R_10x_wt	1	1711732009_189	0.5	1	0.5	15	5	1.4	50	120	1	5	4	3	1	0.944456397003341
BCFHJLNOQR0	wildtype	IL-7R_10x_wt	2	1712208349_473	0.5	1	0.5	15	5	1.4	50	120	1	5	4	3	1	0.880034013379268
BCFHJLNOQR0	wildtype	daIL-7R_1x_wt	1	1712208466_474	0.5	1	0.5	15	5	1.4	50	120	1	5	4	3	2	1.13115944114595
BCFHJLNOQR0	wildtype	daIL-7R_1x_wt	2	1711732010_190	0.5	1	0.5	15	5	1.4	50	120	1	5	4	3	2	0.813192739822525
BCFHJLNOQR0	wildtype	internal_control	1	1713164404_339	0.5	1	0.5	15	5	1.4	50	120	1	5	4	3	0	0.846437818314958
BCFHJLNOQR1	T-ALL	IL-7R_10x_wt	1	1712255791_505	0.5	1	0.5	15	5	1.4	50	480	1	5	4	3	1	6.64385618977472
BCFHJLNOQR1	T-ALL	IL-7R_10x_wt	2	1711793154_221	0.5	1	0.5	15	5	1.4	50	480	1	5	4	3	1	7.4093909361377
BCFHJLNOQR1	T-ALL	daIL-7R_1x_wt	1	1712256217_506	0.5	1	0.5	15	5	1.4	50	480	1	5	4	3	2	7.74146698640115
BCFHJLNOQR1	T-ALL	daIL-7R_1x_wt	2	1711793189_222	0.5	1	0.5	15	5	1.4	50	480	1	5	4	3	2	6.7279204545632
BCFHJLNOQR1	wildtype	IL-7R_10x_wt	1	1712255791_505	0.5	1	0.5	15	5	1.4	50	480	1	5	4	3	1	2.47881503263951
BCFHJLNOQR1	wildtype	IL-7R_10x_wt	2	1711793154_221	0.5	1	0.5	15	5	1.4	50	480	1	5	4	3	1	2.8416844503321
BCFHJLNOQR1	wildtype	daIL-7R_1x_wt	1	1712256217_506	0.5	1	0.5	15	5	1.4	50	480	1	5	4	3	2	2.76872055745675
BCFHJLNOQR1	wildtype	daIL-7R_1x_wt	2	1711793189_222	0.5	1	0.5	15	5	1.4	50	480	1	5	4	3	2	2.74988729285368
BCFHJLNOQR1	wildtype	internal_control	1	1713184911_346	0.5	1	0.5	15	5	1.4	50	480	1	5	4	3	0	2.47340765185206
BCFHJLNOQRS0	T-ALL	IL-7R_10x_wt	1	1711723571_185	0.5	1	0.5	15	5	1.3	50	120	1	5	4	3	1	7.4757334309664
BCFHJLNOQRS0	T-ALL	IL-7R_10x_wt	2	1711788810_185	0.5	1	0.5	15	5	1.3	50	120	1	5	4	3	1	5.95419631038688
BCFHJLNOQRS0	T-ALL	daIL-7R_1x_wt	1	1711788810_186	0.5	1	0.5	15	5	1.3	50	120	1	5	4	3	2	6.6724253419715
BCFHJLNOQRS0	T-ALL	daIL-7R_1x_wt	2	1711723571_186	0.5	1	0.5	15	5	1.3	50	120	1	5	4	3	2	6.8073549220576
BCFHJLNOQRS0	wildtype	IL-7R_10x_wt	1	1711723571_185	0.5	1	0.5	15	5	1.3	50	120	1	5	4	3	1	1.6688695338592
BCFHJLNOQRS0	wildtype	IL-7R_10x_wt	2	1711788810_185	0.5	1	0.5	15	5	1.3	50	120	1	5	4	3	1	1.43165227669479
BCFHJLNOQRS0	wildtype	daIL-7R_1x_wt	1	1711788810_186	0.5	1	0.5	15	5	1.3	50	120	1	5	4	3	2	1.55182610664072
BCFHJLNOQRS0	wildtype	daIL-7R_1x_wt	2	1711723571_186	0.5	1	0.5	15	5	1.3	50	120	1	5	4	3	2	1.67309771536241
BCFHJLNOQRS0	wildtype	internal_control	1	1711358051_4	0.5	1	0.5	15	5	1.3	50	120	1	5	4	3	0	1.2620601518504
BCFHJLNOQRS1	T-ALL	IL-7R_10x_wt	1	1711785497_217	0.5	1	0.5	15	5	1.3	50	480	1	5	4	3	1	7.28540221886225
BCFHJLNOQRS1	T-ALL	IL-7R_10x_wt	2	1711835656_217	0.5	1	0.5	15	5	1.3	50	480	1	5	4	3	1	6.32192809488736
BCFHJLNOQRS1	T-ALL	daIL-7R_1x_wt	1	1711785506_218	0.5	1	0.5	15	5	1.3	50	480	1	5	4	3	2	8.05528243550119
BCFHJLNOQRS1	T-ALL	daIL-7R_1x_wt	2	1711835667_218	0.5	1	0.5	15	5	1.3	50	480	1	5	4	3	2	7.53915881110803
BCFHJLNOQRS1	wildtype	IL-7R_10x_wt	1	1711785497_217	0.5	1	0.5	15	5	1.3	50	480	1	5	4	3	1	2.75896264089761
BCFHJLNOQRS1	wildtype	IL-7R_10x_wt	2	1711835656_217	0.5	1	0.5	15	5	1.3	50	480	1	5	4	3	1	2.9357790460146
BCFHJLNOQRS1	wildtype	daIL-7R_1x_wt	1	1711785506_218	0.5	1	0.5	15	5	1.3	50	480	1	5	4	3	2	2.90101059027696
BCFHJLNOQRS1	wildtype	daIL-7R_1x_wt	2	1711835667_218	0.5	1	0.5	15	5	1.3	50	480	1	5	4	3	2	2.88465341212406
BCFHJLNOQRS1	wildtype	internal_control	1	1713124349_323	0.5	1	0.5	15	5	1.3	50	480	1	5	4	3	0	2.6695312867213
BCFHJLNOQRST0	T-ALL	IL-7R_10x_wt	1	1711660267_153	0.5	1	0.5	15	5	1.3	25	120	1	5	4	3	1	6.08746284125034
BCFHJLNOQRST0	T-ALL	IL-7R_10x_wt	2	1711739954_153	0.5	1	0.5	15	5	1.3	25	120	1	5	4	3	1	6.64385618977472
BCFHJLNOQRST0	T-ALL	daIL-7R_1x_wt	1	1711739956_154	0.5	1	0.5	15	5	1.3	25	120	1	5	4	3	2	6.64385618977472
BCFHJLNOQRST0	T-ALL	daIL-7R_1x_wt	2	1711660295_154	0.5	1	0.5	15	5	1.3	25	120	1	5	4	3	2	6.32192809488736
BCFHJLNOQRST0	wildtype	IL-7R_10x_wt	1	1711660267_153	0.5	1	0.5	15	5	1.3	25	120	1	5	4	3	1	2.31954911912481
BCFHJLNOQRST0	wildtype	IL-7R_10x_wt	2	1711739954_153	0.5	1	0.5	15	5	1.3	25	120	1	5	4	3	1	2.37520294072262
BCFHJLNOQRST0	wildtype	daIL-7R_1x_wt	1	1711739956_154	0.5	1	0.5	15	5	1.3	25	120	1	5	4	3	2	2.54783866638396
BCFHJLNOQRST0	wildtype	daIL-7R_1x_wt	2	1711660295_154	0.5	1	0.5	15	5	1.3	25	120	1	5	4	3	2	2.28732279130599
BCFHJLNOQRST0	wildtype	internal_control	1	1712571872_110	0.5	1	0.5	15	5	1.3	25	120	1	5	4	3	0	2.33910529637654
BCFHJLNOQRST1	T-ALL	IL-7R_10x_wt	1	1717159405_7	0.5	1	0.5	15	5	1.3	25	480	1	5	4	3	1	7.52356195605701
BCFHJLNOQRST1	T-ALL	IL-7R_10x_wt	2	1712591350_118	0.5	1	0.5	15	5	1.3	25	480	1	5	4	3	1	6.75488750216347
BCFHJLNOQRST1	T-ALL	daIL-7R_1x_wt	1	1717159657_8	0.5	1	0.5	15	5	1.3	25	480	1	5	4	3	2	7.4262647547021
BCFHJLNOQRST1	T-ALL	daIL-7R_1x_wt	2	1712593220_119	0.5	1	0.5	15	5	1.3	25	480	1	5	4	3	2	7.97727992349992
BCFHJLNOQRST1	wildtype	IL-7R_10x_wt	1	1717159405_7	0.5	1	0.5	15	5	1.3	25	480	1	5	4	3	1	3.1459549370427
BCFHJLNOQRST1	wildtype	IL-7R_10x_wt	2	1712591350_118	0.5	1	0.5	15	5	1.3	25	480	1	5	4	3	1	3.21657234031907
BCFHJLNOQRST1	wildtype	daIL-7R_1x_wt	1	1717159657_8	0.5	1	0.5	15	5	1.3	25	480	1	5	4	3	2	3.16802050103824
BCFHJLNOQRST1	wildtype	daIL-7R_1x_wt	2	1712593220_119	0.5	1	0.5	15	5	1.3	25	480	1	5	4	3	2	3.38384947332
BCFHJLNOQRST1	wildtype	internal_control	1	1710273819_93	0.5	1	0.5	15	5	1.3	25	480	1	5	4	3	0	3.33204615892818
BCFHJLNOQRST2	T-ALL	IL-7R_10x_wt	1	1711815984_233	0.5	1	0.5	15	5	1.3	100	120	1	5	4	3	1	6.55458885167764
BCFHJLNOQRST2	T-ALL	IL-7R_10x_wt	2	1711858502_233	0.5	1	0.5	15	5	1.3	100	120	1	5	4	3	1	6.4594316186373
BCFHJLNOQRST2	T-ALL	daIL-7R_1x_wt	1	1711858503_234	0.5	1	0.5	15	5	1.3	100	120	1	5	4	3	2	6.24792751344359
BCFHJLNOQRST2	T-ALL	daIL-7R_1x_wt	2	1711815986_234	0.5	1	0.5	15	5	1.3	100	120	1	5	4	3	2	6.28540221886225
BCFHJLNOQRST2	wildtype	IL-7R_10x_wt	1	1711815984_233	0.5	1	0.5	15	5	1.3	100	120	1	5	4	3	1	0.154471197862468
BCFHJLNOQRST2	wildtype	IL-7R_10x_wt	2	1711858502_233	0.5	1	0.5	15	5	1.3	100	120	1	5	4	3	1	0.114809374690616
BCFHJLNOQRST2	wildtype	daIL-7R_1x_wt	1	1711858503_234	0.5	1	0.5	15	5	1.3	100	120	1	5	4	3	2	0.141612096789702
BCFHJLNOQRST2	wildtype	daIL-7R_1x_wt	2	1711815986_234	0.5	1	0.5	15	5	1.3	100	120	1	5	4	3	2	0.0736404126283607
BCFHJLNOQRST2	wildtype	internal_control	1	1713623947_501	0.5	1	0.5	15	5	1.3	100	120	1	5	4	3	0	0.0575488750216347
BCFHJLNOQRST3	T-ALL	IL-7R_10x_wt	1	1711875240_265	0.5	1	0.5	15	5	1.3	100	480	1	5	4	3	1	6.90689059560852
BCFHJLNOQRST3	T-ALL	IL-7R_10x_wt	2	1711902873_265	0.5	1	0.5	15	5	1.3	100	480	1	5	4	3	1	6.75488750216347
BCFHJLNOQRST3	T-ALL	daIL-7R_1x_wt	1	1716386157_1411	0.5	1	0.5	15	5	1.3	100	480	1	5	4	3	2	7.6582114827518
BCFHJLNOQRST3	T-ALL	daIL-7R_1x_wt	2	1711875240_266	0.5	1	0.5	15	5	1.3	100	480	1	5	4	3	2	6.8073549220576
BCFHJLNOQRST3	wildtype	IL-7R_10x_wt	1	1711875240_265	0.5	1	0.5	15	5	1.3	100	480	1	5	4	3	1	2.19636790386288
BCFHJLNOQRST3	wildtype	IL-7R_10x_wt	2	1711902873_265	0.5	1	0.5	15	5	1.3	100	480	1	5	4	3	1	2.3862007047376
BCFHJLNOQRST3	wildtype	daIL-7R_1x_wt	1	1716386157_1411	0.5	1	0.5	15	5	1.3	100	480	1	5	4	3	2	2.15016581250686
BCFHJLNOQRST3	wildtype	daIL-7R_1x_wt	2	1711875240_266	0.5	1	0.5	15	5	1.3	100	480	1	5	4	3	2	2.40241883990056
BCFHJLNOQRST3	wildtype	internal_control	1	1713646337_509	0.5	1	0.5	15	5	1.3	100	480	1	5	4	3	0	2.22862891345952
BCFHJLNOQRT0	T-ALL	IL-7R_10x_wt	1	1711637103_141	0.5	1	0.5	15	5	1.4	25	120	1	5	4	3	1	6.12928301694497
BCFHJLNOQRT0	T-ALL	IL-7R_10x_wt	2	1712136478_425	0.5	1	0.5	15	5	1.4	25	120	1	5	4	3	1	7.24792751344359
BCFHJLNOQRT0	T-ALL	daIL-7R_1x_wt	1	1712136479_426	0.5	1	0.5	15	5	1.4	25	120	1	5	4	3	2	6.35755200461808
BCFHJLNOQRT0	T-ALL	daIL-7R_1x_wt	2	1711637153_142	0.5	1	0.5	15	5	1.4	25	120	1	5	4	3	2	8.09803208296053
BCFHJLNOQRT0	wildtype	IL-7R_10x_wt	1	1711637103_141	0.5	1	0.5	15	5	1.4	25	120	1	5	4	3	1	2.29483938994504
BCFHJLNOQRT0	wildtype	IL-7R_10x_wt	2	1712136478_425	0.5	1	0.5	15	5	1.4	25	120	1	5	4	3	1	2.18971508765905
BCFHJLNOQRT0	wildtype	daIL-7R_1x_wt	1	1712136479_426	0.5	1	0.5	15	5	1.4	25	120	1	5	4	3	2	2.33841207828588
BCFHJLNOQRT0	wildtype	daIL-7R_1x_wt	2	1711637153_142	0.5	1	0.5	15	5	1.4	25	120	1	5	4	3	2	2.34053755031736
BCFHJLNOQRT0	wildtype	internal_control	1	1712639251_137	0.5	1	0.5	15	5	1.4	25	120	1	5	4	3	0	2.25116660869695
BCFHJLNOQRT1	T-ALL	IL-7R_10x_wt	1	1711700640_173	0.5	1	0.5	15	5	1.4	25	480	1	5	4	3	1	7.56985560833095
BCFHJLNOQRT1	T-ALL	IL-7R_10x_wt	2	1712183635_457	0.5	1	0.5	15	5	1.4	25	480	1	5	4	3	1	7.5077946401987
BCFHJLNOQRT1	T-ALL	daIL-7R_1x_wt	1	1711700645_174	0.5	1	0.5	15	5	1.4	25	480	1	5	4	3	2	6.97727992349992
BCFHJLNOQRT1	T-ALL	daIL-7R_1x_wt	2	1712183763_458	0.5	1	0.5	15	5	1.4	25	480	1	5	4	3	2	8.31288295528436
BCFHJLNOQRT1	wildtype	IL-7R_10x_wt	1	1711700640_173	0.5	1	0.5	15	5	1.4	25	480	1	5	4	3	1	3.11159103405339
BCFHJLNOQRT1	wildtype	IL-7R_10x_wt	2	1712183635_457	0.5	1	0.5	15	5	1.4	25	480	1	5	4	3	1	3.08681793720544
BCFHJLNOQRT1	wildtype	daIL-7R_1x_wt	1	1711700645_174	0.5	1	0.5	15	5	1.4	25	480	1	5	4	3	2	2.95062671716882
BCFHJLNOQRT1	wildtype	daIL-7R_1x_wt	2	1712183763_458	0.5	1	0.5	15	5	1.4	25	480	1	5	4	3	2	3.10520819089412
BCFHJLNOQRT1	wildtype	internal_control	1	1712658876_145	0.5	1	0.5	15	5	1.4	25	480	1	5	4	3	0	3.13566453978661
BCFHJLNOQRT2	T-ALL	IL-7R_10x_wt	1	1712279382_521	0.5	1	0.5	15	5	1.4	100	120	1	5	4	3	1	6.49185309632968
BCFHJLNOQRT2	T-ALL	IL-7R_10x_wt	2	1711823490_237	0.5	1	0.5	15	5	1.4	100	120	1	5	4	3	1	6.49185309632968
BCFHJLNOQRT2	T-ALL	daIL-7R_1x_wt	1	1712279678_522	0.5	1	0.5	15	5	1.4	100	120	1	5	4	3	2	6.49185309632968
BCFHJLNOQRT2	T-ALL	daIL-7R_1x_wt	2	1711823490_238	0.5	1	0.5	15	5	1.4	100	120	1	5	4	3	2	6.6724253419715
BCFHJLNOQRT2	wildtype	IL-7R_10x_wt	1	1712279382_521	0.5	1	0.5	15	5	1.4	100	120	1	5	4	3	1	0
BCFHJLNOQRT2	wildtype	IL-7R_10x_wt	2	1711823490_237	0.5	1	0.5	15	5	1.4	100	120	1	5	4	3	1	0.0204081632653061
BCFHJLNOQRT2	wildtype	daIL-7R_1x_wt	1	1712279678_522	0.5	1	0.5	15	5	1.4	100	120	1	5	4	3	2	0.0204081632653061
BCFHJLNOQRT2	wildtype	daIL-7R_1x_wt	2	1711823490_238	0.5	1	0.5	15	5	1.4	100	120	1	5	4	3	2	0.0206185567010309
BCFHJLNOQRT2	wildtype	internal_control	1	1713696900_527	0.5	1	0.5	15	5	1.4	100	120	1	5	4	3	0	0
BCFHJLNOQRT3	T-ALL	IL-7R_10x_wt	1	1711882070_269	0.5	1	0.5	15	5	1.4	100	480	1	5	4	3	1	6.78135971352466
BCFHJLNOQRT3	T-ALL	IL-7R_10x_wt	2	1712330772_553	0.5	1	0.5	15	5	1.4	100	480	1	5	4	3	1	7.02236781302845
BCFHJLNOQRT3	T-ALL	daIL-7R_1x_wt	1	1712331049_554	0.5	1	0.5	15	5	1.4	100	480	1	5	4	3	2	7
BCFHJLNOQRT3	T-ALL	daIL-7R_1x_wt	2	1711882073_270	0.5	1	0.5	15	5	1.4	100	480	1	5	4	3	2	6.97727992349992
BCFHJLNOQRT3	wildtype	IL-7R_10x_wt	1	1711882070_269	0.5	1	0.5	15	5	1.4	100	480	1	5	4	3	1	2.05843865951284
BCFHJLNOQRT3	wildtype	IL-7R_10x_wt	2	1712330772_553	0.5	1	0.5	15	5	1.4	100	480	1	5	4	3	1	1.90191434596
BCFHJLNOQRT3	wildtype	daIL-7R_1x_wt	1	1712331049_554	0.5	1	0.5	15	5	1.4	100	480	1	5	4	3	2	1.82607163467895
BCFHJLNOQRT3	wildtype	daIL-7R_1x_wt	2	1711882073_270	0.5	1	0.5	15	5	1.4	100	480	1	5	4	3	2	1.83360500088787
BCFHJLNOQRT3	wildtype	internal_control	1	1713721877_536	0.5	1	0.5	15	5	1.4	100	480	1	5	4	3	0	2.08545757374487
BCFHJLNOQS0	T-ALL	IL-7R_10x_wt	1	1716533292_1483	0.5	1	0.5	24	5	1.3	50	120	1	5	4	3	1	10.8281364841941
BCFHJLNOQS0	T-ALL	IL-7R_10x_wt	2	1712997941_761	0.5	1	0.5	24	5	1.3	50	120	1	5	4	3	1	10.1318569606088
BCFHJLNOQS0	T-ALL	daIL-7R_1x_wt	1	1716534358_1484	0.5	1	0.5	24	5	1.3	50	120	1	5	4	3	2	10.2597432636908
BCFHJLNOQS0	T-ALL	daIL-7R_1x_wt	2	1713002225_762	0.5	1	0.5	24	5	1.3	50	120	1	5	4	3	2	12.5693809595223
BCFHJLNOQS0	wildtype	IL-7R_10x_wt	1	1716533292_1483	0.5	1	0.5	24	5	1.3	50	120	1	5	4	3	1	2.22727704909311
BCFHJLNOQS0	wildtype	IL-7R_10x_wt	2	1712997941_761	0.5	1	0.5	24	5	1.3	50	120	1	5	4	3	1	2.43078886543412
BCFHJLNOQS0	wildtype	daIL-7R_1x_wt	1	1716534358_1484	0.5	1	0.5	24	5	1.3	50	120	1	5	4	3	2	2.1491519168097
BCFHJLNOQS0	wildtype	daIL-7R_1x_wt	2	1713002225_762	0.5	1	0.5	24	5	1.3	50	120	1	5	4	3	2	2.49836537500703
BCFHJLNOQS1	T-ALL	IL-7R_10x_wt	1	1717114133_1742	0.5	1	0.5	24	5	1.3	50	480	1	5	4	3	1	10.2502984179063
BCFHJLNOQS1	T-ALL	IL-7R_10x_wt	2	1713108897_793	0.5	1	0.5	24	5	1.3	50	480	1	5	4	3	1	11.0593444608244
BCFHJLNOQS1	T-ALL	daIL-7R_1x_wt	1	1717115284_1743	0.5	1	0.5	24	5	1.3	50	480	1	5	4	3	2	11.4817994316658
BCFHJLNOQS1	T-ALL	daIL-7R_1x_wt	2	1713114181_794	0.5	1	0.5	24	5	1.3	50	480	1	5	4	3	2	10.9858419370033
BCFHJLNOQS1	wildtype	IL-7R_10x_wt	1	1717114133_1742	0.5	1	0.5	24	5	1.3	50	480	1	5	4	3	1	3.85205939380336
BCFHJLNOQS1	wildtype	IL-7R_10x_wt	2	1713108897_793	0.5	1	0.5	24	5	1.3	50	480	1	5	4	3	1	3.9845935048156
BCFHJLNOQS1	wildtype	daIL-7R_1x_wt	1	1717115284_1743	0.5	1	0.5	24	5	1.3	50	480	1	5	4	3	2	3.62531674244748
BCFHJLNOQS1	wildtype	daIL-7R_1x_wt	2	1713114181_794	0.5	1	0.5	24	5	1.3	50	480	1	5	4	3	2	3.91143750258087
BCFHJLNOQST0	T-ALL	IL-7R_10x_wt	1	1716445558_1443	0.5	1	0.5	24	5	1.3	25	120	1	5	4	3	1	10.9985904297453
BCFHJLNOQST0	T-ALL	IL-7R_10x_wt	2	1712838919_713	0.5	1	0.5	24	5	1.3	25	120	1	5	4	3	1	11.4419067045422
BCFHJLNOQST0	T-ALL	daIL-7R_1x_wt	1	1716447355_1444	0.5	1	0.5	24	5	1.3	25	120	1	5	4	3	2	11.2656150464845
BCFHJLNOQST0	T-ALL	daIL-7R_1x_wt	2	1712839342_714	0.5	1	0.5	24	5	1.3	25	120	1	5	4	3	2	11.8872206154684
BCFHJLNOQST0	wildtype	IL-7R_10x_wt	1	1716445558_1443	0.5	1	0.5	24	5	1.3	25	120	1	5	4	3	1	3.49937799851164
BCFHJLNOQST0	wildtype	IL-7R_10x_wt	2	1712838919_713	0.5	1	0.5	24	5	1.3	25	120	1	5	4	3	1	3.53352636577219
BCFHJLNOQST0	wildtype	daIL-7R_1x_wt	1	1716447355_1444	0.5	1	0.5	24	5	1.3	25	120	1	5	4	3	2	3.60898463225289
BCFHJLNOQST0	wildtype	daIL-7R_1x_wt	2	1712839342_714	0.5	1	0.5	24	5	1.3	25	120	1	5	4	3	2	3.45466921246689
BCFHJLNOQST1	T-ALL	IL-7R_10x_wt	1	1716988946_1699	0.5	1	0.5	24	5	1.3	25	480	1	5	4	3	1	11.4858293087019
BCFHJLNOQST1	T-ALL	IL-7R_10x_wt	2	1712714197_168	0.5	1	0.5	24	5	1.3	25	480	1	5	4	3	1	10.729620743553
BCFHJLNOQST1	T-ALL	daIL-7R_1x_wt	1	1712940348_746	0.5	1	0.5	24	5	1.3	25	480	1	5	4	3	2	10.5372184005386
BCFHJLNOQST1	T-ALL	daIL-7R_1x_wt	2	1712103252_178	0.5	1	0.5	24	5	1.3	25	480	1	5	4	3	2	10.5058115539196
BCFHJLNOQST1	wildtype	IL-7R_10x_wt	1	1716988946_1699	0.5	1	0.5	24	5	1.3	25	480	1	5	4	3	1	4.63692497202879
BCFHJLNOQST1	wildtype	IL-7R_10x_wt	2	1712714197_168	0.5	1	0.5	24	5	1.3	25	480	1	5	4	3	1	4.7209741833231
BCFHJLNOQST1	wildtype	daIL-7R_1x_wt	1	1712940348_746	0.5	1	0.5	24	5	1.3	25	480	1	5	4	3	2	4.62550702319119
BCFHJLNOQST1	wildtype	daIL-7R_1x_wt	2	1712103252_178	0.5	1	0.5	24	5	1.3	25	480	1	5	4	3	2	4.63083861224508
BCFHJLNOQST1	wildtype	internal_control	1	1712711648_167	0.5	1	0.5	24	5	1.3	25	480	1	5	4	3	0	4.53181122316414
BCFHJLNOQST2	T-ALL	IL-7R_10x_wt	1	1712156127_235	0.5	1	0.5	24	5	1.5	100	480	1	3	2	2	1	17.6843445588339
BCFHJLNOQST2	T-ALL	daIL-7R_1x_wt	1	1712156127_236	0.5	1	0.5	24	5	1.5	100	480	1	3	2	2	2	17.7604015943634
BCFHJLNOQST2	wildtype	IL-7R_10x_wt	1	1712156127_235	0.5	1	0.5	24	5	1.5	100	480	1	3	2	2	1	1.78293436540555
BCFHJLNOQST2	wildtype	daIL-7R_1x_wt	1	1712156127_236	0.5	1	0.5	24	5	1.5	100	480	1	3	2	2	2	2.58872368735509
BCFHJLNOQST2	wildtype	internal_control	1	1715862705_2	0.5	1	0.5	24	5	1.5	100	480	1	3	2	2	0	0
BCFHJLNOQST2	wildtype	internal_control	2	1715862705_1	0.5	1	0.5	24	5	1.5	100	480	1	3	2	2	0	0
BCFHJLNOQST2	wildtype	internal_control	3	1715862705_3	0.5	1	0.5	24	5	1.5	100	480	1	3	2	2	0	0
BCFHJLNOQST3	T-ALL	IL-7R_10x_wt	1	1716616929_1527	0.5	1	0.5	24	5	1.3	100	120	1	5	4	3	1	10.3641346550081
BCFHJLNOQST3	T-ALL	IL-7R_10x_wt	2	1713149690_809	0.5	1	0.5	24	5	1.3	100	120	1	5	4	3	1	9.95710204156229
BCFHJLNOQST3	T-ALL	daIL-7R_1x_wt	1	1716617117_1528	0.5	1	0.5	24	5	1.3	100	120	1	5	4	3	2	10.0714623625566
BCFHJLNOQST3	T-ALL	daIL-7R_1x_wt	2	1713154841_810	0.5	1	0.5	24	5	1.3	100	120	1	5	4	3	2	10.3487281542311
BCFHJLNOQST3	wildtype	IL-7R_10x_wt	1	1716616929_1527	0.5	1	0.5	24	5	1.3	100	120	1	5	4	3	1	0.416655302326331
BCFHJLNOQST3	wildtype	IL-7R_10x_wt	2	1713149690_809	0.5	1	0.5	24	5	1.3	100	120	1	5	4	3	1	0.407204910503048
BCFHJLNOQST3	wildtype	daIL-7R_1x_wt	1	1716617117_1528	0.5	1	0.5	24	5	1.3	100	120	1	5	4	3	2	0.35484339001662
BCFHJLNOQST3	wildtype	daIL-7R_1x_wt	2	1713154841_810	0.5	1	0.5	24	5	1.3	100	120	1	5	4	3	2	0.371120792162669
BCFHJLNOQST4	T-ALL	IL-7R_10x_wt	1	1717204291_1783	0.5	1	0.5	24	5	1.3	100	480	1	5	4	3	1	11.0808175276083
BCFHJLNOQST4	T-ALL	IL-7R_10x_wt	2	1713221178_841	0.5	1	0.5	24	5	1.3	100	480	1	5	4	3	1	10.581200581925
BCFHJLNOQST4	T-ALL	daIL-7R_1x_wt	1	1716581136_15	0.5	1	0.5	24	5	1.3	100	480	1	5	4	3	2	11.8185821774809
BCFHJLNOQST4	wildtype	IL-7R_10x_wt	1	1717204291_1783	0.5	1	0.5	24	5	1.3	100	480	1	5	4	3	1	2.89903187688696
BCFHJLNOQST4	wildtype	IL-7R_10x_wt	2	1713221178_841	0.5	1	0.5	24	5	1.3	100	480	1	5	4	3	1	2.9202562416608
BCFHJLNOQST4	wildtype	daIL-7R_1x_wt	1	1716581136_15	0.5	1	0.5	24	5	1.3	100	480	1	5	4	3	2	3.10809315837169
BCFHJLNOQT0	T-ALL	IL-7R_10x_wt	1	1716448179_1445	0.5	1	0.5	24	5	1.4	25	120	1	5	4	3	1	10.7665289085989
BCFHJLNOQT0	T-ALL	IL-7R_10x_wt	2	1713906151_1001	0.5	1	0.5	24	5	1.4	25	120	1	5	4	3	1	10.4283601727043
BCFHJLNOQT0	T-ALL	daIL-7R_1x_wt	1	1716452820_1446	0.5	1	0.5	24	5	1.4	25	120	1	5	4	3	2	11.5641494899857
BCFHJLNOQT0	T-ALL	daIL-7R_1x_wt	2	1713906657_1002	0.5	1	0.5	24	5	1.4	25	120	1	5	4	3	2	11.0028150156071
BCFHJLNOQT0	wildtype	IL-7R_10x_wt	1	1716448179_1445	0.5	1	0.5	24	5	1.4	25	120	1	5	4	3	1	3.24896560271757
BCFHJLNOQT0	wildtype	IL-7R_10x_wt	2	1713906151_1001	0.5	1	0.5	24	5	1.4	25	120	1	5	4	3	1	3.11116729458368
BCFHJLNOQT0	wildtype	daIL-7R_1x_wt	1	1716452820_1446	0.5	1	0.5	24	5	1.4	25	120	1	5	4	3	2	3.13388323725064
BCFHJLNOQT0	wildtype	daIL-7R_1x_wt	2	1713906657_1002	0.5	1	0.5	24	5	1.4	25	120	1	5	4	3	2	3.30298195450403
BCFHJLNOQT1	T-ALL	IL-7R_10x_wt	1	1716990815_1700	0.5	1	0.5	24	5	1.4	25	480	1	5	4	3	1	10.8978454560055
BCFHJLNOQT1	T-ALL	IL-7R_10x_wt	2	1714005193_1033	0.5	1	0.5	24	5	1.4	25	480	1	5	4	3	1	12.2585660338899
BCFHJLNOQT1	T-ALL	daIL-7R_1x_wt	1	1716990999_1701	0.5	1	0.5	24	5	1.4	25	480	1	5	4	3	2	12.7469341363723
BCFHJLNOQT1	T-ALL	daIL-7R_1x_wt	2	1714005955_1034	0.5	1	0.5	24	5	1.4	25	480	1	5	4	3	2	11.2045711442492
BCFHJLNOQT1	wildtype	IL-7R_10x_wt	1	1716990815_1700	0.5	1	0.5	24	5	1.4	25	480	1	5	4	3	1	4.42936377665282
BCFHJLNOQT1	wildtype	IL-7R_10x_wt	2	1714005193_1033	0.5	1	0.5	24	5	1.4	25	480	1	5	4	3	1	4.76502174782512
BCFHJLNOQT1	wildtype	daIL-7R_1x_wt	1	1716990999_1701	0.5	1	0.5	24	5	1.4	25	480	1	5	4	3	2	5.19842252738586
BCFHJLNOQT1	wildtype	daIL-7R_1x_wt	2	1714005955_1034	0.5	1	0.5	24	5	1.4	25	480	1	5	4	3	2	4.71055579251552
BCFHJNOQ1	T-ALL	IL-7R_10x_wt	1	1715976357_9	0.5	1	0.5	24	7	1.4	50	480	1	3	2	2	1	8.94836723158468
BCFHJNOQ1	T-ALL	IL-7R_10x_wt	2	1715974493_69	0.5	1	0.5	24	7	1.4	50	480	1	3	2	2	1	9.71080643369935
BCFHJNOQ1	T-ALL	IL-7R_10x_wt	3	1715968451_67	0.5	1	0.5	24	7	1.4	50	480	1	3	2	2	1	13.6562013801946
BCFHJNOQ1	T-ALL	IL-7R_10x_wt	4	1715968722_8	0.5	1	0.5	24	7	1.4	50	480	1	3	2	2	1	9.51569983828404
BCFHJNOQ1	T-ALL	IL-7R_10x_wt	5	1715968342_7	0.5	1	0.5	24	7	1.4	50	480	1	3	2	2	1	13.4007460448493
BCFHJNOQ1	T-ALL	IL-7R_10x_wt	6	1715970461_68	0.5	1	0.5	24	7	1.4	50	480	1	3	2	2	1	14.1918303380953
BCFHJNOQ1	T-ALL	daIL-7R_1x_wt	1	1715982026_71	0.5	1	0.5	24	7	1.4	50	480	1	3	2	2	2	9.79116288855502
BCFHJNOQ1	T-ALL	daIL-7R_1x_wt	2	1715979316_70	0.5	1	0.5	24	7	1.4	50	480	1	3	2	2	2	10.403012023575
BCFHJNOQ1	T-ALL	daIL-7R_1x_wt	3	1715983143_11	0.5	1	0.5	24	7	1.4	50	480	1	3	2	2	2	13.5233169123127
BCFHJNOQ1	T-ALL	daIL-7R_1x_wt	4	1715981987_10	0.5	1	0.5	24	7	1.4	50	480	1	3	2	2	2	13.9892170793144
BCFHJNOQ1	T-ALL	daIL-7R_1x_wt	5	1716018916_12	0.5	1	0.5	24	7	1.4	50	480	1	3	2	2	2	11.3987436919382
BCFHJNOQ1	wildtype	IL-7R_10x_wt	1	1715976357_9	0.5	1	0.5	24	7	1.4	50	480	1	3	2	2	1	1.1165988502789
BCFHJNOQ1	wildtype	IL-7R_10x_wt	2	1715974493_69	0.5	1	0.5	24	7	1.4	50	480	1	3	2	2	1	1.46590186888023
BCFHJNOQ1	wildtype	IL-7R_10x_wt	3	1715968451_67	0.5	1	0.5	24	7	1.4	50	480	1	3	2	2	1	3.05875211029901
BCFHJNOQ1	wildtype	IL-7R_10x_wt	4	1715968722_8	0.5	1	0.5	24	7	1.4	50	480	1	3	2	2	1	1.20519764029954
BCFHJNOQ1	wildtype	IL-7R_10x_wt	5	1715968342_7	0.5	1	0.5	24	7	1.4	50	480	1	3	2	2	1	2.52875641957562
BCFHJNOQ1	wildtype	IL-7R_10x_wt	6	1715970461_68	0.5	1	0.5	24	7	1.4	50	480	1	3	2	2	1	3.08493778807932
BCFHJNOQ1	wildtype	daIL-7R_1x_wt	1	1715982026_71	0.5	1	0.5	24	7	1.4	50	480	1	3	2	2	2	1.5674563743422
BCFHJNOQ1	wildtype	daIL-7R_1x_wt	2	1715979316_70	0.5	1	0.5	24	7	1.4	50	480	1	3	2	2	2	2.06611965021024
BCFHJNOQ1	wildtype	daIL-7R_1x_wt	3	1715983143_11	0.5	1	0.5	24	7	1.4	50	480	1	3	2	2	2	3.14731061860484
BCFHJNOQ1	wildtype	daIL-7R_1x_wt	4	1715981987_10	0.5	1	0.5	24	7	1.4	50	480	1	3	2	2	2	2.73750249985431
BCFHJNOQ1	wildtype	daIL-7R_1x_wt	5	1716018916_12	0.5	1	0.5	24	7	1.4	50	480	1	3	2	2	2	2.77444775578299
BCFHJNOQ2	T-ALL	IL-7R_10x_wt	1	1716563679_1498	0.5	1	0.5	24	7	1.4	50	120	1	5	4	3	1	7.62935662007961
BCFHJNOQ2	T-ALL	IL-7R_10x_wt	2	1711772271_2193	0.5	1	0.5	24	7	1.4	50	120	1	5	4	3	1	7.85798099512757
BCFHJNOQ2	T-ALL	daIL-7R_1x_wt	1	1716565392_1499	0.5	1	0.5	24	7	1.4	50	120	1	5	4	3	2	7.4594316186373
BCFHJNOQ2	T-ALL	daIL-7R_1x_wt	2	1711779581_2194	0.5	1	0.5	24	7	1.4	50	120	1	5	4	3	2	8.22881869049588
BCFHJNOQ2	wildtype	IL-7R_10x_wt	1	1716563679_1498	0.5	1	0.5	24	7	1.4	50	120	1	5	4	3	1	1.04845036842443
BCFHJNOQ2	wildtype	IL-7R_10x_wt	2	1711772271_2193	0.5	1	0.5	24	7	1.4	50	120	1	5	4	3	1	1.20477087009115
BCFHJNOQ2	wildtype	daIL-7R_1x_wt	1	1716565392_1499	0.5	1	0.5	24	7	1.4	50	120	1	5	4	3	2	1.23105380872226
BCFHJNOQ2	wildtype	daIL-7R_1x_wt	2	1711779581_2194	0.5	1	0.5	24	7	1.4	50	120	1	5	4	3	2	1.09237231814271
BCFHJNOQ2	wildtype	internal_control	1	1713267637_376	0.5	1	0.5	24	7	1.4	50	120	1	5	4	3	0	0.98235909691638
BCFHJNOQ3	T-ALL	IL-7R_10x_wt	1	1717148684_1756	0.5	1	0.5	24	7	1.4	50	480	1	5	4	3	1	7.74146698640115
BCFHJNOQ3	T-ALL	IL-7R_10x_wt	2	1711818575_2217	0.5	1	0.5	24	7	1.4	50	480	1	5	4	3	1	8.74146698640115
BCFHJNOQ3	T-ALL	daIL-7R_1x_wt	1	1717152997_1757	0.5	1	0.5	24	7	1.4	50	480	1	5	4	3	2	7.82017896241519
BCFHJNOQ3	T-ALL	daIL-7R_1x_wt	2	1711826605_2218	0.5	1	0.5	24	7	1.4	50	480	1	5	4	3	2	8.08746284125034
BCFHJNOQ3	wildtype	IL-7R_10x_wt	1	1717148684_1756	0.5	1	0.5	24	7	1.4	50	480	1	5	4	3	1	2.90537922902288
BCFHJNOQ3	wildtype	IL-7R_10x_wt	2	1711818575_2217	0.5	1	0.5	24	7	1.4	50	480	1	5	4	3	1	2.90591502629132
BCFHJNOQ3	wildtype	daIL-7R_1x_wt	1	1717152997_1757	0.5	1	0.5	24	7	1.4	50	480	1	5	4	3	2	2.80560871487317
BCFHJNOQ3	wildtype	daIL-7R_1x_wt	2	1711826605_2218	0.5	1	0.5	24	7	1.4	50	480	1	5	4	3	2	2.87446034609152
BCFHJNOQ3	wildtype	internal_control	1	1713278488_380	0.5	1	0.5	24	7	1.4	50	480	1	5	4	3	0	2.48272519289587
BCFHJNOQR0	T-ALL	IL-7R_10x_wt	1	1711749245_1625	0.5	1	0.5	15	7	1.4	50	120	1	5	4	3	1	4.90689059560852
BCFHJNOQR0	T-ALL	daIL-7R_1x_wt	1	1717334756_105	0.5	1	0.5	15	7	1.4	50	120	1	5	4	3	2	4.90689059560852
BCFHJNOQR0	T-ALL	daIL-7R_1x_wt	2	1711756530_1626	0.5	1	0.5	15	7	1.4	50	120	1	5	4	3	2	4.8073549220576
BCFHJNOQR0	wildtype	IL-7R_10x_wt	1	1711749245_1625	0.5	1	0.5	15	7	1.4	50	120	1	5	4	3	1	0.669273345312586
BCFHJNOQR0	wildtype	daIL-7R_1x_wt	1	1717334756_105	0.5	1	0.5	15	7	1.4	50	120	1	5	4	3	2	0.593769684912271
BCFHJNOQR0	wildtype	daIL-7R_1x_wt	2	1711756530_1626	0.5	1	0.5	15	7	1.4	50	120	1	5	4	3	2	0.593523000143856
BCFHJNOQR0	wildtype	internal_control	1	1713166122_340	0.5	1	0.5	15	7	1.4	50	120	1	5	4	3	0	0.594049938235921
BCFHJNOQR1	T-ALL	IL-7R_10x_wt	1	1716335220_1384	0.5	1	0.5	15	7	1.4	50	480	1	5	4	3	1	5
BCFHJNOQR1	T-ALL	IL-7R_10x_wt	2	1711808679_1657	0.5	1	0.5	15	7	1.4	50	480	1	5	4	3	1	5.58496250072116
BCFHJNOQR1	T-ALL	daIL-7R_1x_wt	1	1716335238_1385	0.5	1	0.5	15	7	1.4	50	480	1	5	4	3	2	5.58496250072116
BCFHJNOQR1	T-ALL	daIL-7R_1x_wt	2	1711816239_1658	0.5	1	0.5	15	7	1.4	50	480	1	5	4	3	2	5
BCFHJNOQR1	wildtype	IL-7R_10x_wt	1	1716335220_1384	0.5	1	0.5	15	7	1.4	50	480	1	5	4	3	1	2.14268987782566
BCFHJNOQR1	wildtype	IL-7R_10x_wt	2	1711808679_1657	0.5	1	0.5	15	7	1.4	50	480	1	5	4	3	1	1.9940834280418
BCFHJNOQR1	wildtype	daIL-7R_1x_wt	1	1716335238_1385	0.5	1	0.5	15	7	1.4	50	480	1	5	4	3	2	2.04707662534582
BCFHJNOQR1	wildtype	daIL-7R_1x_wt	2	1711816239_1658	0.5	1	0.5	15	7	1.4	50	480	1	5	4	3	2	1.98393357141201
BCFHJNOQR1	wildtype	internal_control	1	1713186203_347	0.5	1	0.5	15	7	1.4	50	480	1	5	4	3	0	2.07043056919194
BCFHJNOQRS0	T-ALL	IL-7R_10x_wt	1	1717334380_102	0.5	1	0.5	15	7	1.3	50	120	1	5	4	3	1	5
BCFHJNOQRS0	T-ALL	IL-7R_10x_wt	2	1711742636_1337	0.5	1	0.5	15	7	1.3	50	120	1	5	4	3	1	5
BCFHJNOQRS0	T-ALL	daIL-7R_1x_wt	1	1717334523_103	0.5	1	0.5	15	7	1.3	50	120	1	5	4	3	2	5
BCFHJNOQRS0	T-ALL	daIL-7R_1x_wt	2	1711742641_1338	0.5	1	0.5	15	7	1.3	50	120	1	5	4	3	2	4.8073549220576
BCFHJNOQRS0	wildtype	IL-7R_10x_wt	1	1717334380_102	0.5	1	0.5	15	7	1.3	50	120	1	5	4	3	1	1.17720664556875
BCFHJNOQRS0	wildtype	IL-7R_10x_wt	2	1711742636_1337	0.5	1	0.5	15	7	1.3	50	120	1	5	4	3	1	1.22014199262638
BCFHJNOQRS0	wildtype	daIL-7R_1x_wt	1	1717334523_103	0.5	1	0.5	15	7	1.3	50	120	1	5	4	3	2	1.2705608222171
BCFHJNOQRS0	wildtype	daIL-7R_1x_wt	2	1711742641_1338	0.5	1	0.5	15	7	1.3	50	120	1	5	4	3	2	1.1569545655693
BCFHJNOQRS0	wildtype	internal_control	1	1713106724_316	0.5	1	0.5	15	7	1.3	50	120	1	5	4	3	0	1.06427518885208
BCFHJNOQRS1	T-ALL	IL-7R_10x_wt	1	1716327799_1380	0.5	1	0.5	15	7	1.3	50	480	1	5	4	3	1	5.32192809488736
BCFHJNOQRS1	T-ALL	IL-7R_10x_wt	2	1711802405_1369	0.5	1	0.5	15	7	1.3	50	480	1	5	4	3	1	5.39231742277876
BCFHJNOQRS1	T-ALL	daIL-7R_1x_wt	1	1716327816_1381	0.5	1	0.5	15	7	1.3	50	480	1	5	4	3	2	5
BCFHJNOQRS1	T-ALL	daIL-7R_1x_wt	2	1711802412_1370	0.5	1	0.5	15	7	1.3	50	480	1	5	4	3	2	5
BCFHJNOQRS1	wildtype	IL-7R_10x_wt	1	1716327799_1380	0.5	1	0.5	15	7	1.3	50	480	1	5	4	3	1	2.08077321773552
BCFHJNOQRS1	wildtype	IL-7R_10x_wt	2	1711802405_1369	0.5	1	0.5	15	7	1.3	50	480	1	5	4	3	1	2.23703750369643
BCFHJNOQRS1	wildtype	daIL-7R_1x_wt	1	1716327816_1381	0.5	1	0.5	15	7	1.3	50	480	1	5	4	3	2	2.23980951933951
BCFHJNOQRS1	wildtype	daIL-7R_1x_wt	2	1711802412_1370	0.5	1	0.5	15	7	1.3	50	480	1	5	4	3	2	2.15164964822799
BCFHJNOQRS1	wildtype	internal_control	1	1713125469_324	0.5	1	0.5	15	7	1.3	50	480	1	5	4	3	0	2.16579098126334
BCFHJNOQRST0	T-ALL	IL-7R_10x_wt	1	1711651706_1289	0.5	1	0.5	15	7	1.3	25	120	1	5	4	3	1	4.8073549220576
BCFHJNOQRST0	T-ALL	daIL-7R_1x_wt	1	1717327150_99	0.5	1	0.5	15	7	1.3	25	120	1	5	4	3	2	5
BCFHJNOQRST0	T-ALL	daIL-7R_1x_wt	2	1711651730_1290	0.5	1	0.5	15	7	1.3	25	120	1	5	4	3	2	4.90689059560852
BCFHJNOQRST0	wildtype	IL-7R_10x_wt	1	1711651706_1289	0.5	1	0.5	15	7	1.3	25	120	1	5	4	3	1	1.92684062378409
BCFHJNOQRST0	wildtype	daIL-7R_1x_wt	1	1717327150_99	0.5	1	0.5	15	7	1.3	25	120	1	5	4	3	2	1.90096057146519
BCFHJNOQRST0	wildtype	daIL-7R_1x_wt	2	1711651730_1290	0.5	1	0.5	15	7	1.3	25	120	1	5	4	3	2	1.9983909796045
BCFHJNOQRST0	wildtype	internal_control	1	1712574305_111	0.5	1	0.5	15	7	1.3	25	120	1	5	4	3	0	1.94975467241384
BCFHJNOQRST1	T-ALL	IL-7R_10x_wt	1	1717370714_122	0.5	1	0.5	15	7	1.3	25	480	1	5	4	3	1	5
BCFHJNOQRST1	T-ALL	IL-7R_10x_wt	2	1711712450_1321	0.5	1	0.5	15	7	1.3	25	480	1	5	4	3	1	5.08746284125034
BCFHJNOQRST1	T-ALL	daIL-7R_1x_wt	1	1717370745_123	0.5	1	0.5	15	7	1.3	25	480	1	5	4	3	2	4.90689059560852
BCFHJNOQRST1	T-ALL	daIL-7R_1x_wt	2	1711712450_1322	0.5	1	0.5	15	7	1.3	25	480	1	5	4	3	2	4.58496250072116
BCFHJNOQRST1	wildtype	IL-7R_10x_wt	1	1717370714_122	0.5	1	0.5	15	7	1.3	25	480	1	5	4	3	1	2.57024034960827
BCFHJNOQRST1	wildtype	IL-7R_10x_wt	2	1711712450_1321	0.5	1	0.5	15	7	1.3	25	480	1	5	4	3	1	2.49323620082676
BCFHJNOQRST1	wildtype	daIL-7R_1x_wt	1	1717370745_123	0.5	1	0.5	15	7	1.3	25	480	1	5	4	3	2	2.49839107936099
BCFHJNOQRST1	wildtype	daIL-7R_1x_wt	2	1711712450_1322	0.5	1	0.5	15	7	1.3	25	480	1	5	4	3	2	2.52683533455068
BCFHJNOQRST1	wildtype	internal_control	1	1712595460_120	0.5	1	0.5	15	7	1.3	25	480	1	5	4	3	0	2.49238118879055
BCFHJNOQRST2	T-ALL	IL-7R_10x_wt	1	1717341574_106	0.5	1	0.5	15	7	1.3	100	120	1	5	4	3	1	5.08746284125034
BCFHJNOQRST2	T-ALL	IL-7R_10x_wt	2	1711832127_1385	0.5	1	0.5	15	7	1.3	100	120	1	5	4	3	1	5.08746284125034
BCFHJNOQRST2	T-ALL	daIL-7R_1x_wt	1	1717341714_107	0.5	1	0.5	15	7	1.3	100	120	1	5	4	3	2	5
BCFHJNOQRST2	T-ALL	daIL-7R_1x_wt	2	1711832135_1386	0.5	1	0.5	15	7	1.3	100	120	1	5	4	3	2	4.70043971814109
BCFHJNOQRST2	wildtype	IL-7R_10x_wt	1	1717341574_106	0.5	1	0.5	15	7	1.3	100	120	1	5	4	3	1	0.00980392156862745
BCFHJNOQRST2	wildtype	IL-7R_10x_wt	2	1711832127_1385	0.5	1	0.5	15	7	1.3	100	120	1	5	4	3	1	0.0778088095375458
BCFHJNOQRST2	wildtype	daIL-7R_1x_wt	1	1717341714_107	0.5	1	0.5	15	7	1.3	100	120	1	5	4	3	2	0.0440861778915496
BCFHJNOQRST2	wildtype	daIL-7R_1x_wt	2	1711832135_1386	0.5	1	0.5	15	7	1.3	100	120	1	5	4	3	2	0.034470793276165
BCFHJNOQRST2	wildtype	internal_control	1	1713627590_502	0.5	1	0.5	15	7	1.3	100	120	1	5	4	3	0	0.00943396226415094
BCFHJNOQRST3	T-ALL	IL-7R_10x_wt	1	1717370818_125	0.5	1	0.5	15	7	1.3	100	480	1	5	4	3	1	5.08746284125034
BCFHJNOQRST3	T-ALL	IL-7R_10x_wt	2	1711890734_1417	0.5	1	0.5	15	7	1.3	100	480	1	5	4	3	1	5.08746284125034
BCFHJNOQRST3	T-ALL	daIL-7R_1x_wt	1	1716386459_1413	0.5	1	0.5	15	7	1.3	100	480	1	5	4	3	2	4.8073549220576
BCFHJNOQRST3	T-ALL	daIL-7R_1x_wt	2	1711890734_1418	0.5	1	0.5	15	7	1.3	100	480	1	5	4	3	2	5
BCFHJNOQRST3	wildtype	IL-7R_10x_wt	1	1717370818_125	0.5	1	0.5	15	7	1.3	100	480	1	5	4	3	1	1.53763261493377
BCFHJNOQRST3	wildtype	IL-7R_10x_wt	2	1711890734_1417	0.5	1	0.5	15	7	1.3	100	480	1	5	4	3	1	1.65028253876255
BCFHJNOQRST3	wildtype	daIL-7R_1x_wt	1	1716386459_1413	0.5	1	0.5	15	7	1.3	100	480	1	5	4	3	2	1.71903723259744
BCFHJNOQRST3	wildtype	daIL-7R_1x_wt	2	1711890734_1418	0.5	1	0.5	15	7	1.3	100	480	1	5	4	3	2	1.83788287720578
BCFHJNOQRST3	wildtype	internal_control	1	1713649771_510	0.5	1	0.5	15	7	1.3	100	480	1	5	4	3	0	1.65972455809989
BCFHJNOQRT0	T-ALL	IL-7R_10x_wt	1	1717327315_100	0.5	1	0.5	15	7	1.4	25	120	1	5	4	3	1	5.64385618977472
BCFHJNOQRT0	T-ALL	IL-7R_10x_wt	2	1711658645_1577	0.5	1	0.5	15	7	1.4	25	120	1	5	4	3	1	4.70043971814109
BCFHJNOQRT0	T-ALL	daIL-7R_1x_wt	1	1717327491_101	0.5	1	0.5	15	7	1.4	25	120	1	5	4	3	2	4.8073549220576
BCFHJNOQRT0	T-ALL	daIL-7R_1x_wt	2	1711666038_1578	0.5	1	0.5	15	7	1.4	25	120	1	5	4	3	2	5
BCFHJNOQRT0	wildtype	IL-7R_10x_wt	1	1717327315_100	0.5	1	0.5	15	7	1.4	25	120	1	5	4	3	1	1.74234470351232
BCFHJNOQRT0	wildtype	IL-7R_10x_wt	2	1711658645_1577	0.5	1	0.5	15	7	1.4	25	120	1	5	4	3	1	1.85475220844917
BCFHJNOQRT0	wildtype	daIL-7R_1x_wt	1	1717327491_101	0.5	1	0.5	15	7	1.4	25	120	1	5	4	3	2	1.66053801281853
BCFHJNOQRT0	wildtype	daIL-7R_1x_wt	2	1711666038_1578	0.5	1	0.5	15	7	1.4	25	120	1	5	4	3	2	1.88730252660445
BCFHJNOQRT0	wildtype	internal_control	1	1712640825_138	0.5	1	0.5	15	7	1.4	25	120	1	5	4	3	0	1.64920258773404
BCFHJNOQRT1	T-ALL	IL-7R_10x_wt	1	1717370807_124	0.5	1	0.5	15	7	1.4	25	480	1	5	4	3	1	5.90689059560852
BCFHJNOQRT1	T-ALL	IL-7R_10x_wt	2	1711719266_1609	0.5	1	0.5	15	7	1.4	25	480	1	5	4	3	1	5
BCFHJNOQRT1	T-ALL	daIL-7R_1x_wt	1	1716283206_1354	0.5	1	0.5	15	7	1.4	25	480	1	5	4	3	2	4.90689059560852
BCFHJNOQRT1	T-ALL	daIL-7R_1x_wt	2	1711726911_1610	0.5	1	0.5	15	7	1.4	25	480	1	5	4	3	2	5
BCFHJNOQRT1	wildtype	IL-7R_10x_wt	1	1717370807_124	0.5	1	0.5	15	7	1.4	25	480	1	5	4	3	1	2.44032653617261
BCFHJNOQRT1	wildtype	IL-7R_10x_wt	2	1711719266_1609	0.5	1	0.5	15	7	1.4	25	480	1	5	4	3	1	2.2168510282474
BCFHJNOQRT1	wildtype	daIL-7R_1x_wt	1	1716283206_1354	0.5	1	0.5	15	7	1.4	25	480	1	5	4	3	2	2.4484004680757
BCFHJNOQRT1	wildtype	daIL-7R_1x_wt	2	1711726911_1610	0.5	1	0.5	15	7	1.4	25	480	1	5	4	3	2	2.53195136515667
BCFHJNOQRT1	wildtype	internal_control	1	1712659543_146	0.5	1	0.5	15	7	1.4	25	480	1	5	4	3	0	2.41643510399512
BCFHJNOQRT2	T-ALL	IL-7R_10x_wt	1	1717341824_108	0.5	1	0.5	15	7	1.4	100	120	1	5	4	3	1	5
BCFHJNOQRT2	T-ALL	IL-7R_10x_wt	2	1711838406_1673	0.5	1	0.5	15	7	1.4	100	120	1	5	4	3	1	5
BCFHJNOQRT2	T-ALL	daIL-7R_1x_wt	1	1717341871_109	0.5	1	0.5	15	7	1.4	100	120	1	5	4	3	2	5.16992500144231
BCFHJNOQRT2	T-ALL	daIL-7R_1x_wt	2	1711845625_1674	0.5	1	0.5	15	7	1.4	100	120	1	5	4	3	2	4.32192809488736
BCFHJNOQRT2	wildtype	IL-7R_10x_wt	1	1717341824_108	0.5	1	0.5	15	7	1.4	100	120	1	5	4	3	1	0
BCFHJNOQRT2	wildtype	IL-7R_10x_wt	2	1711838406_1673	0.5	1	0.5	15	7	1.4	100	120	1	5	4	3	1	0
BCFHJNOQRT2	wildtype	daIL-7R_1x_wt	1	1717341871_109	0.5	1	0.5	15	7	1.4	100	120	1	5	4	3	2	0
BCFHJNOQRT2	wildtype	daIL-7R_1x_wt	2	1711845625_1674	0.5	1	0.5	15	7	1.4	100	120	1	5	4	3	2	0
BCFHJNOQRT2	wildtype	internal_control	1	1713699720_528	0.5	1	0.5	15	7	1.4	100	120	1	5	4	3	0	0
BCFHJNOQRT3	T-ALL	IL-7R_10x_wt	1	1716393739_1416	0.5	1	0.5	15	7	1.4	100	480	1	5	4	3	1	4.90689059560852
BCFHJNOQRT3	T-ALL	IL-7R_10x_wt	2	1711377226_1705	0.5	1	0.5	15	7	1.4	100	480	1	5	4	3	1	4.90689059560852
BCFHJNOQRT3	T-ALL	daIL-7R_1x_wt	1	1716393988_1417	0.5	1	0.5	15	7	1.4	100	480	1	5	4	3	2	5
BCFHJNOQRT3	T-ALL	daIL-7R_1x_wt	2	1711377226_1706	0.5	1	0.5	15	7	1.4	100	480	1	5	4	3	2	4.58496250072116
BCFHJNOQRT3	wildtype	IL-7R_10x_wt	1	1716393739_1416	0.5	1	0.5	15	7	1.4	100	480	1	5	4	3	1	1.47343613403317
BCFHJNOQRT3	wildtype	IL-7R_10x_wt	2	1711377226_1705	0.5	1	0.5	15	7	1.4	100	480	1	5	4	3	1	1.52139776198377
BCFHJNOQRT3	wildtype	daIL-7R_1x_wt	1	1716393988_1417	0.5	1	0.5	15	7	1.4	100	480	1	5	4	3	2	1.3674886592861
BCFHJNOQRT3	wildtype	daIL-7R_1x_wt	2	1711377226_1706	0.5	1	0.5	15	7	1.4	100	480	1	5	4	3	2	1.44859642376684
BCFHJNOQRT3	wildtype	internal_control	1	1713726462_537	0.5	1	0.5	15	7	1.4	100	480	1	5	4	3	0	1.4264617303902
BCFHJNOQS0	T-ALL	IL-7R_10x_wt	1	1716555907_1494	0.5	1	0.5	24	7	1.3	50	120	1	5	4	3	1	7.75488750216347
BCFHJNOQS0	T-ALL	IL-7R_10x_wt	2	1711736485_1913	0.5	1	0.5	24	7	1.3	50	120	1	5	4	3	1	7.49185309632968
BCFHJNOQS0	T-ALL	daIL-7R_1x_wt	1	1711736510_1914	0.5	1	0.5	24	7	1.3	50	120	1	5	4	3	2	8.02236781302845
BCFHJNOQS0	wildtype	IL-7R_10x_wt	1	1716555907_1494	0.5	1	0.5	24	7	1.3	50	120	1	5	4	3	1	1.66776308781935
BCFHJNOQS0	wildtype	IL-7R_10x_wt	2	1711736485_1913	0.5	1	0.5	24	7	1.3	50	120	1	5	4	3	1	1.7282221020243
BCFHJNOQS0	wildtype	daIL-7R_1x_wt	1	1711736510_1914	0.5	1	0.5	24	7	1.3	50	120	1	5	4	3	2	1.77667445891421
BCFHJNOQS0	wildtype	internal_control	1	1713229294_362	0.5	1	0.5	24	7	1.3	50	120	1	5	4	3	0	1.23053887984265
BCFHJNOQS1	T-ALL	IL-7R_10x_wt	1	1717139821_1752	0.5	1	0.5	24	7	1.3	50	480	1	5	4	3	1	8.89481776330794
BCFHJNOQS1	T-ALL	IL-7R_10x_wt	2	1711792387_1945	0.5	1	0.5	24	7	1.3	50	480	1	5	4	3	1	7.87036471958341
BCFHJNOQS1	T-ALL	daIL-7R_1x_wt	1	1717144109_1753	0.5	1	0.5	24	7	1.3	50	480	1	5	4	3	2	8.87036471958341
BCFHJNOQS1	T-ALL	daIL-7R_1x_wt	2	1711792387_1946	0.5	1	0.5	24	7	1.3	50	480	1	5	4	3	2	7.82017896241519
BCFHJNOQS1	wildtype	IL-7R_10x_wt	1	1717139821_1752	0.5	1	0.5	24	7	1.3	50	480	1	5	4	3	1	3.28624281427759
BCFHJNOQS1	wildtype	IL-7R_10x_wt	2	1711792387_1945	0.5	1	0.5	24	7	1.3	50	480	1	5	4	3	1	2.63122335325257
BCFHJNOQS1	wildtype	daIL-7R_1x_wt	1	1717144109_1753	0.5	1	0.5	24	7	1.3	50	480	1	5	4	3	2	3.24358147258845
BCFHJNOQS1	wildtype	daIL-7R_1x_wt	2	1711792387_1946	0.5	1	0.5	24	7	1.3	50	480	1	5	4	3	2	2.96909817326575
BCFHJNOQS1	wildtype	internal_control	1	1713240368_366	0.5	1	0.5	24	7	1.3	50	480	1	5	4	3	0	3.00611757313476
BCFHJNOQST0	T-ALL	IL-7R_10x_wt	1	1711649608_1865	0.5	1	0.5	24	7	1.3	25	120	1	5	4	3	1	7.4594316186373
BCFHJNOQST0	T-ALL	daIL-7R_1x_wt	1	1716471103_1452	0.5	1	0.5	24	7	1.3	25	120	1	5	4	3	2	7.18982455888002
BCFHJNOQST0	T-ALL	daIL-7R_1x_wt	2	1712697972_161	0.5	1	0.5	24	7	1.3	25	120	1	5	4	3	2	7.83289001416474
BCFHJNOQST0	wildtype	IL-7R_10x_wt	1	1711649608_1865	0.5	1	0.5	24	7	1.3	25	120	1	5	4	3	1	2.65035281854566
BCFHJNOQST0	wildtype	daIL-7R_1x_wt	1	1716471103_1452	0.5	1	0.5	24	7	1.3	25	120	1	5	4	3	2	2.64011302410959
BCFHJNOQST0	wildtype	daIL-7R_1x_wt	2	1712697972_161	0.5	1	0.5	24	7	1.3	25	120	1	5	4	3	2	2.61684558548662
BCFHJNOQST0	wildtype	internal_control	1	1712691508_160	0.5	1	0.5	24	7	1.3	25	120	1	5	4	3	0	2.57395988676401
BCFHJNOQST1	T-ALL	IL-7R_10x_wt	1	1717041416_1710	0.5	1	0.5	24	7	1.3	25	480	1	5	4	3	1	9.06069593168756
BCFHJNOQST1	T-ALL	IL-7R_10x_wt	2	1712720766_170	0.5	1	0.5	24	7	1.3	25	480	1	5	4	3	1	7.75488750216347
BCFHJNOQST1	T-ALL	daIL-7R_1x_wt	1	1711707771_1898	0.5	1	0.5	24	7	1.3	25	480	1	5	4	3	2	7.02236781302845
BCFHJNOQST1	wildtype	IL-7R_10x_wt	1	1717041416_1710	0.5	1	0.5	24	7	1.3	25	480	1	5	4	3	1	3.50212778184101
BCFHJNOQST1	wildtype	IL-7R_10x_wt	2	1712720766_170	0.5	1	0.5	24	7	1.3	25	480	1	5	4	3	1	3.4632780218403
BCFHJNOQST1	wildtype	daIL-7R_1x_wt	1	1711707771_1898	0.5	1	0.5	24	7	1.3	25	480	1	5	4	3	2	3.30647708806034
BCFHJNOQST1	wildtype	internal_control	1	1712718607_169	0.5	1	0.5	24	7	1.3	25	480	1	5	4	3	0	3.56162373635571
BCFHJNOQST2	T-ALL	IL-7R_10x_wt	1	1716639659_1539	0.5	1	0.5	24	7	1.3	100	120	1	5	4	3	1	7.37503943134692
BCFHJNOQST2	T-ALL	IL-7R_10x_wt	2	1711819989_1961	0.5	1	0.5	24	7	1.3	100	120	1	5	4	3	1	7.71424551766612
BCFHJNOQST2	T-ALL	daIL-7R_1x_wt	1	1716640148_1540	0.5	1	0.5	24	7	1.3	100	120	1	5	4	3	2	7.56985560833095
BCFHJNOQST2	T-ALL	daIL-7R_1x_wt	2	1711819990_1962	0.5	1	0.5	24	7	1.3	100	120	1	5	4	3	2	7.4594316186373
BCFHJNOQST2	wildtype	IL-7R_10x_wt	1	1716639659_1539	0.5	1	0.5	24	7	1.3	100	120	1	5	4	3	1	0.165742157484722
BCFHJNOQST2	wildtype	IL-7R_10x_wt	2	1711819989_1961	0.5	1	0.5	24	7	1.3	100	120	1	5	4	3	1	0.12448645249833
BCFHJNOQST2	wildtype	daIL-7R_1x_wt	1	1716640148_1540	0.5	1	0.5	24	7	1.3	100	120	1	5	4	3	2	0.160858817806863
BCFHJNOQST2	wildtype	daIL-7R_1x_wt	2	1711819990_1962	0.5	1	0.5	24	7	1.3	100	120	1	5	4	3	2	0.235245872658681
BCFHJNOQST2	wildtype	internal_control	1	1713764869_551	0.5	1	0.5	24	7	1.3	100	120	1	5	4	3	0	0.034470793276165
BCFHJNOQST3	T-ALL	IL-7R_10x_wt	1	1717227543_1792	0.5	1	0.5	24	7	1.3	100	480	1	5	4	3	1	7.71424551766612
BCFHJNOQST3	T-ALL	IL-7R_10x_wt	2	1711384674_1993	0.5	1	0.5	24	7	1.3	100	480	1	5	4	3	1	7.28540221886225
BCFHJNOQST3	T-ALL	daIL-7R_1x_wt	1	1717229195_1793	0.5	1	0.5	24	7	1.3	100	480	1	5	4	3	2	7.52356195605701
BCFHJNOQST3	T-ALL	daIL-7R_1x_wt	2	1711385206_1994	0.5	1	0.5	24	7	1.3	100	480	1	5	4	3	2	7.6724253419715
BCFHJNOQST3	wildtype	IL-7R_10x_wt	1	1717227543_1792	0.5	1	0.5	24	7	1.3	100	480	1	5	4	3	1	2.39514167518238
BCFHJNOQST3	wildtype	IL-7R_10x_wt	2	1711384674_1993	0.5	1	0.5	24	7	1.3	100	480	1	5	4	3	1	2.45025025075084
BCFHJNOQST3	wildtype	daIL-7R_1x_wt	1	1717229195_1793	0.5	1	0.5	24	7	1.3	100	480	1	5	4	3	2	2.32133056577686
BCFHJNOQST3	wildtype	daIL-7R_1x_wt	2	1711385206_1994	0.5	1	0.5	24	7	1.3	100	480	1	5	4	3	2	2.34051787650678
BCFHJNOQST3	wildtype	internal_control	1	1713780539_556	0.5	1	0.5	24	7	1.3	100	480	1	5	4	3	0	2.35876204088734
BCFHJNOQT0	T-ALL	IL-7R_10x_wt	1	1716479029_1455	0.5	1	0.5	24	7	1.4	25	120	1	5	4	3	1	7.62935662007961
BCFHJNOQT0	T-ALL	IL-7R_10x_wt	2	1711674768_2145	0.5	1	0.5	24	7	1.4	25	120	1	5	4	3	1	7.53915881110803
BCFHJNOQT0	T-ALL	daIL-7R_1x_wt	1	1716480826_1456	0.5	1	0.5	24	7	1.4	25	120	1	5	4	3	2	8.75488750216347
BCFHJNOQT0	T-ALL	daIL-7R_1x_wt	2	1711682592_2146	0.5	1	0.5	24	7	1.4	25	120	1	5	4	3	2	8.4757334309664
BCFHJNOQT0	wildtype	IL-7R_10x_wt	1	1716479029_1455	0.5	1	0.5	24	7	1.4	25	120	1	5	4	3	1	2.32315374002553
BCFHJNOQT0	wildtype	IL-7R_10x_wt	2	1711674768_2145	0.5	1	0.5	24	7	1.4	25	120	1	5	4	3	1	2.59070404292291
BCFHJNOQT0	wildtype	daIL-7R_1x_wt	1	1716480826_1456	0.5	1	0.5	24	7	1.4	25	120	1	5	4	3	2	2.43688302045646
BCFHJNOQT0	wildtype	daIL-7R_1x_wt	2	1711682592_2146	0.5	1	0.5	24	7	1.4	25	120	1	5	4	3	2	2.56760732793455
BCFHJNOQT0	wildtype	internal_control	1	1712764681_185	0.5	1	0.5	24	7	1.4	25	120	1	5	4	3	0	1.99635578068047
BCFHJNOQT1	T-ALL	IL-7R_10x_wt	1	1717050796_1714	0.5	1	0.5	24	7	1.4	25	480	1	5	4	3	1	9.28540221886225
BCFHJNOQT1	T-ALL	IL-7R_10x_wt	2	1711740236_2177	0.5	1	0.5	24	7	1.4	25	480	1	5	4	3	1	7.82017896241519
BCFHJNOQT1	T-ALL	daIL-7R_1x_wt	1	1717053810_1715	0.5	1	0.5	24	7	1.4	25	480	1	5	4	3	2	8.43462822763673
BCFHJNOQT1	T-ALL	daIL-7R_1x_wt	2	1711748572_2178	0.5	1	0.5	24	7	1.4	25	480	1	5	4	3	2	7.4093909361377
BCFHJNOQT1	wildtype	IL-7R_10x_wt	1	1717050796_1714	0.5	1	0.5	24	7	1.4	25	480	1	5	4	3	1	3.46332835225579
BCFHJNOQT1	wildtype	IL-7R_10x_wt	2	1711740236_2177	0.5	1	0.5	24	7	1.4	25	480	1	5	4	3	1	3.31137057710423
BCFHJNOQT1	wildtype	daIL-7R_1x_wt	1	1717053810_1715	0.5	1	0.5	24	7	1.4	25	480	1	5	4	3	2	3.47536501989351
BCFHJNOQT1	wildtype	daIL-7R_1x_wt	2	1711748572_2178	0.5	1	0.5	24	7	1.4	25	480	1	5	4	3	2	3.19716552413208
BCFHJNOQT1	wildtype	internal_control	1	1712780026_191	0.5	1	0.5	24	7	1.4	25	480	1	5	4	3	0	3.17938315026555
BCFHJNOQT2	T-ALL	IL-7R_10x_wt	1	1716646906_1543	0.5	1	0.5	24	7	1.4	100	120	1	5	4	3	1	7.70043971814109
BCFHJNOQT2	T-ALL	IL-7R_10x_wt	2	1711849527_2233	0.5	1	0.5	24	7	1.4	100	120	1	5	4	3	1	7.64385618977472
BCFHJNOQT2	T-ALL	daIL-7R_1x_wt	1	1716647429_1544	0.5	1	0.5	24	7	1.4	100	120	1	5	4	3	2	7.4594316186373
BCFHJNOQT2	T-ALL	daIL-7R_1x_wt	2	1711856708_2234	0.5	1	0.5	24	7	1.4	100	120	1	5	4	3	2	7.5077946401987
BCFHJNOQT2	wildtype	IL-7R_10x_wt	1	1716646906_1543	0.5	1	0.5	24	7	1.4	100	120	1	5	4	3	1	0.0384615384615385
BCFHJNOQT2	wildtype	IL-7R_10x_wt	2	1711849527_2233	0.5	1	0.5	24	7	1.4	100	120	1	5	4	3	1	0
BCFHJNOQT2	wildtype	daIL-7R_1x_wt	1	1716647429_1544	0.5	1	0.5	24	7	1.4	100	120	1	5	4	3	2	0
BCFHJNOQT2	wildtype	daIL-7R_1x_wt	2	1711856708_2234	0.5	1	0.5	24	7	1.4	100	120	1	5	4	3	2	0.0449506127521682
BCFHJNOQT2	wildtype	internal_control	1	1713811275_566	0.5	1	0.5	24	7	1.4	100	120	1	5	4	3	0	0
BCFHJNOQT3	T-ALL	IL-7R_10x_wt	1	1717235477_1796	0.5	1	0.5	24	7	1.4	100	480	1	5	4	3	1	7.35755200461808
BCFHJNOQT3	T-ALL	IL-7R_10x_wt	2	1711908644_2265	0.5	1	0.5	24	7	1.4	100	480	1	5	4	3	1	7.4262647547021
BCFHJNOQT3	T-ALL	daIL-7R_1x_wt	1	1717237082_1797	0.5	1	0.5	24	7	1.4	100	480	1	5	4	3	2	7.55458885167764
BCFHJNOQT3	T-ALL	daIL-7R_1x_wt	2	1711916377_2266	0.5	1	0.5	24	7	1.4	100	480	1	5	4	3	2	7.90689059560852
BCFHJNOQT3	wildtype	IL-7R_10x_wt	1	1717235477_1796	0.5	1	0.5	24	7	1.4	100	480	1	5	4	3	1	1.92964553385217
BCFHJNOQT3	wildtype	IL-7R_10x_wt	2	1711908644_2265	0.5	1	0.5	24	7	1.4	100	480	1	5	4	3	1	1.9615399113366
BCFHJNOQT3	wildtype	daIL-7R_1x_wt	1	1717237082_1797	0.5	1	0.5	24	7	1.4	100	480	1	5	4	3	2	2.1176842199297
BCFHJNOQT3	wildtype	daIL-7R_1x_wt	2	1711916377_2266	0.5	1	0.5	24	7	1.4	100	480	1	5	4	3	2	2.12949605144102
BCFHJNOQT3	wildtype	internal_control	1	1713823593_571	0.5	1	0.5	24	7	1.4	100	480	1	5	4	3	0	2.02330384355283
BCFHL	T-ALL	IL-7R_10x_wt	1	2340684_37	0.5	1	0.5	24	5	1.4	50	240	1	4	3	2.5	1	10.8548683832602
BCFHL	T-ALL	daIL-7R_1x_wt	1	2340837_45	0.5	1	0.5	24	5	1.4	50	240	1	4	3	2.5	2	10.1369911120802
BCFHL	wildtype	IL-7R_10x_wt	1	2340684_37	0.5	1	0.5	24	5	1.4	50	240	1	4	3	2.5	1	1.90384746767626
BCFHL	wildtype	daIL-7R_1x_wt	1	2340837_45	0.5	1	0.5	24	5	1.4	50	240	1	4	3	2.5	2	2.18294369085559
BCFHL	wildtype	internal_control	1	2340546_29	0.5	1	0.5	24	5	1.4	50	240	1	4	3	2.5	0	1.1254679328634
BCFHLN	T-ALL	IL-7R_10x_wt	1	2342513_85	0.5	1	0.5	24	5	1.4	50	240	1	4	3	3	1	12.4537850554962
BCFHLN	T-ALL	daIL-7R_1x_wt	1	2342836_93	0.5	1	0.5	24	5	1.4	50	240	1	4	3	3	2	11.57931593758
BCFHLN	wildtype	IL-7R_10x_wt	1	2342513_85	0.5	1	0.5	24	5	1.4	50	240	1	4	3	3	1	2.63960930020646
BCFHLN	wildtype	daIL-7R_1x_wt	1	2342836_93	0.5	1	0.5	24	5	1.4	50	240	1	4	3	3	2	2.34475622267965
BCFHLN	wildtype	internal_control	1	2342345_77	0.5	1	0.5	24	5	1.4	50	240	1	4	3	3	0	1.95719781652595
BCFHLNOQR	T-ALL	IL-7R_10x_wt	1	1712231328_489	0.5	1	0.5	15	5	1.4	50	240	1	5	4	3	1	7.08746284125034
BCFHLNOQR	T-ALL	IL-7R_10x_wt	2	1711761801_205	0.5	1	0.5	15	5	1.4	50	240	1	5	4	3	1	7.4757334309664
BCFHLNOQR	T-ALL	daIL-7R_1x_wt	1	1712231730_490	0.5	1	0.5	15	5	1.4	50	240	1	5	4	3	2	6.49185309632968
BCFHLNOQR	T-ALL	daIL-7R_1x_wt	2	1711761801_206	0.5	1	0.5	15	5	1.4	50	240	1	5	4	3	2	7.20945336562895
BCFHLNOQR	wildtype	IL-7R_10x_wt	1	1712231328_489	0.5	1	0.5	15	5	1.4	50	240	1	5	4	3	1	2.06244591231205
BCFHLNOQR	wildtype	IL-7R_10x_wt	2	1711761801_205	0.5	1	0.5	15	5	1.4	50	240	1	5	4	3	1	1.60628769185433
BCFHLNOQR	wildtype	daIL-7R_1x_wt	1	1712231730_490	0.5	1	0.5	15	5	1.4	50	240	1	5	4	3	2	1.97905795809865
BCFHLNOQR	wildtype	daIL-7R_1x_wt	2	1711761801_206	0.5	1	0.5	15	5	1.4	50	240	1	5	4	3	2	1.92579065883475
BCFHLNOQR	wildtype	internal_control	1	1713174992_343	0.5	1	0.5	15	5	1.4	50	240	1	5	4	3	0	1.92891866091751
BCFHLNOQRS	T-ALL	IL-7R_10x_wt	1	1711753921_201	0.5	1	0.5	15	5	1.3	50	240	1	5	4	3	1	7.08746284125034
BCFHLNOQRS	T-ALL	IL-7R_10x_wt	2	1711811381_201	0.5	1	0.5	15	5	1.3	50	240	1	5	4	3	1	6.52356195605701
BCFHLNOQRS	T-ALL	daIL-7R_1x_wt	1	1711753934_202	0.5	1	0.5	15	5	1.3	50	240	1	5	4	3	2	7.16992500144231
BCFHLNOQRS	T-ALL	daIL-7R_1x_wt	2	1711811382_202	0.5	1	0.5	15	5	1.3	50	240	1	5	4	3	2	6.55458885167764
BCFHLNOQRS	wildtype	IL-7R_10x_wt	1	1711753921_201	0.5	1	0.5	15	5	1.3	50	240	1	5	4	3	1	2.25217939365022
BCFHLNOQRS	wildtype	IL-7R_10x_wt	2	1711811381_201	0.5	1	0.5	15	5	1.3	50	240	1	5	4	3	1	2.30677565284089
BCFHLNOQRS	wildtype	daIL-7R_1x_wt	1	1711753934_202	0.5	1	0.5	15	5	1.3	50	240	1	5	4	3	2	2.3038287961509
BCFHLNOQRS	wildtype	daIL-7R_1x_wt	2	1711811382_202	0.5	1	0.5	15	5	1.3	50	240	1	5	4	3	2	2.21779688915618
BCFHLNOQRS	wildtype	internal_control	1	1713114404_319	0.5	1	0.5	15	5	1.3	50	240	1	5	4	3	0	2.09577598902667
BCFHLNOQRST0	T-ALL	IL-7R_10x_wt	1	1711764302_169	0.5	1	0.5	15	5	1.3	25	240	1	5	4	3	1	6.90689059560852
BCFHLNOQRST0	T-ALL	IL-7R_10x_wt	2	1711691940_169	0.5	1	0.5	15	5	1.3	25	240	1	5	4	3	1	7.49185309632968
BCFHLNOQRST0	T-ALL	daIL-7R_1x_wt	1	1711691975_170	0.5	1	0.5	15	5	1.3	25	240	1	5	4	3	2	8.15987133677839
BCFHLNOQRST0	T-ALL	daIL-7R_1x_wt	2	1711764303_170	0.5	1	0.5	15	5	1.3	25	240	1	5	4	3	2	7.18982455888002
BCFHLNOQRST0	wildtype	IL-7R_10x_wt	1	1711764302_169	0.5	1	0.5	15	5	1.3	25	240	1	5	4	3	1	2.85976764482857
BCFHLNOQRST0	wildtype	IL-7R_10x_wt	2	1711691940_169	0.5	1	0.5	15	5	1.3	25	240	1	5	4	3	1	2.98694317938444
BCFHLNOQRST0	wildtype	daIL-7R_1x_wt	1	1711691975_170	0.5	1	0.5	15	5	1.3	25	240	1	5	4	3	2	3.08200481174307
BCFHLNOQRST0	wildtype	daIL-7R_1x_wt	2	1711764303_170	0.5	1	0.5	15	5	1.3	25	240	1	5	4	3	2	2.80887142521927
BCFHLNOQRST0	wildtype	internal_control	1	1712581524_114	0.5	1	0.5	15	5	1.3	25	240	1	5	4	3	0	2.80163516080964
BCFHLNOQRST1	T-ALL	IL-7R_10x_wt	1	1711879926_249	0.5	1	0.5	15	5	1.3	100	240	1	5	4	3	1	6.90689059560852
BCFHLNOQRST1	T-ALL	IL-7R_10x_wt	2	1711845038_249	0.5	1	0.5	15	5	1.3	100	240	1	5	4	3	1	6.70043971814109
BCFHLNOQRST1	T-ALL	daIL-7R_1x_wt	1	1711845065_250	0.5	1	0.5	15	5	1.3	100	240	1	5	4	3	2	6.55458885167764
BCFHLNOQRST1	T-ALL	daIL-7R_1x_wt	2	1711879927_250	0.5	1	0.5	15	5	1.3	100	240	1	5	4	3	2	6.24792751344359
BCFHLNOQRST1	wildtype	IL-7R_10x_wt	1	1711879926_249	0.5	1	0.5	15	5	1.3	100	240	1	5	4	3	1	1.44421076389379
BCFHLNOQRST1	wildtype	IL-7R_10x_wt	2	1711845038_249	0.5	1	0.5	15	5	1.3	100	240	1	5	4	3	1	1.51055999713564
BCFHLNOQRST1	wildtype	daIL-7R_1x_wt	1	1711845065_250	0.5	1	0.5	15	5	1.3	100	240	1	5	4	3	2	1.17377586594103
BCFHLNOQRST1	wildtype	daIL-7R_1x_wt	2	1711879927_250	0.5	1	0.5	15	5	1.3	100	240	1	5	4	3	2	1.49480855556821
BCFHLNOQRST1	wildtype	internal_control	1	1713634940_505	0.5	1	0.5	15	5	1.3	100	240	1	5	4	3	0	1.10373302143262
BCFHLNOQRT0	T-ALL	IL-7R_10x_wt	1	1711668410_157	0.5	1	0.5	15	5	1.4	25	240	1	5	4	3	1	6.8073549220576
BCFHLNOQRT0	T-ALL	IL-7R_10x_wt	2	1712158023_441	0.5	1	0.5	15	5	1.4	25	240	1	5	4	3	1	6.93073733756289
BCFHLNOQRT0	T-ALL	daIL-7R_1x_wt	1	1712158046_442	0.5	1	0.5	15	5	1.4	25	240	1	5	4	3	2	7.14974711950468
BCFHLNOQRT0	T-ALL	daIL-7R_1x_wt	2	1711668411_158	0.5	1	0.5	15	5	1.4	25	240	1	5	4	3	2	6.4594316186373
BCFHLNOQRT0	wildtype	IL-7R_10x_wt	1	1711668410_157	0.5	1	0.5	15	5	1.4	25	240	1	5	4	3	1	2.69500384747187
BCFHLNOQRT0	wildtype	IL-7R_10x_wt	2	1712158023_441	0.5	1	0.5	15	5	1.4	25	240	1	5	4	3	1	2.85944450317228
BCFHLNOQRT0	wildtype	daIL-7R_1x_wt	1	1712158046_442	0.5	1	0.5	15	5	1.4	25	240	1	5	4	3	2	2.65903328019576
BCFHLNOQRT0	wildtype	daIL-7R_1x_wt	2	1711668411_158	0.5	1	0.5	15	5	1.4	25	240	1	5	4	3	2	2.77527124147327
BCFHLNOQRT0	wildtype	internal_control	1	1712648954_141	0.5	1	0.5	15	5	1.4	25	240	1	5	4	3	0	2.63662870572628
BCFHLNOQRT1	T-ALL	IL-7R_10x_wt	1	1712301164_537	0.5	1	0.5	15	5	1.4	100	240	1	5	4	3	1	6.12928301694497
BCFHLNOQRT1	T-ALL	IL-7R_10x_wt	2	1711852229_253	0.5	1	0.5	15	5	1.4	100	240	1	5	4	3	1	6.04439411935845
BCFHLNOQRT1	T-ALL	daIL-7R_1x_wt	1	1711852233_254	0.5	1	0.5	15	5	1.4	100	240	1	5	4	3	2	6.64385618977472
BCFHLNOQRT1	T-ALL	daIL-7R_1x_wt	2	1712301561_538	0.5	1	0.5	15	5	1.4	100	240	1	5	4	3	2	7
BCFHLNOQRT1	wildtype	IL-7R_10x_wt	1	1712301164_537	0.5	1	0.5	15	5	1.4	100	240	1	5	4	3	1	0.766977384357682
BCFHLNOQRT1	wildtype	IL-7R_10x_wt	2	1711852229_253	0.5	1	0.5	15	5	1.4	100	240	1	5	4	3	1	0.768255153064766
BCFHLNOQRT1	wildtype	daIL-7R_1x_wt	1	1711852233_254	0.5	1	0.5	15	5	1.4	100	240	1	5	4	3	2	0.724752309016591
BCFHLNOQRT1	wildtype	daIL-7R_1x_wt	2	1712301561_538	0.5	1	0.5	15	5	1.4	100	240	1	5	4	3	2	0.739161332221563
BCFHLNOQRT1	wildtype	internal_control	1	1713708031_531	0.5	1	0.5	15	5	1.4	100	240	1	5	4	3	0	0.583642896194131
BCFHLNOQS	T-ALL	IL-7R_10x_wt	1	1716802561_1610	0.5	1	0.5	24	5	1.3	50	240	1	5	4	3	1	11.0566377151132
BCFHLNOQS	T-ALL	IL-7R_10x_wt	2	1713056594_777	0.5	1	0.5	24	5	1.3	50	240	1	5	4	3	1	11.0701209444768
BCFHLNOQS	T-ALL	daIL-7R_1x_wt	1	1716804166_1611	0.5	1	0.5	24	5	1.3	50	240	1	5	4	3	2	10.9628960053373
BCFHLNOQS	T-ALL	daIL-7R_1x_wt	2	1713061226_778	0.5	1	0.5	24	5	1.3	50	240	1	5	4	3	2	10.1799090900149
BCFHLNOQS	wildtype	IL-7R_10x_wt	1	1716802561_1610	0.5	1	0.5	24	5	1.3	50	240	1	5	4	3	1	3.1615568418006
BCFHLNOQS	wildtype	IL-7R_10x_wt	2	1713056594_777	0.5	1	0.5	24	5	1.3	50	240	1	5	4	3	1	3.61843072274264
BCFHLNOQS	wildtype	daIL-7R_1x_wt	1	1716804166_1611	0.5	1	0.5	24	5	1.3	50	240	1	5	4	3	2	3.19948963132052
BCFHLNOQS	wildtype	daIL-7R_1x_wt	2	1713061226_778	0.5	1	0.5	24	5	1.3	50	240	1	5	4	3	2	3.50161169911233
BCFHLNOQST0	T-ALL	IL-7R_10x_wt	1	1716710409_1573	0.5	1	0.5	24	5	1.3	25	240	1	5	4	3	1	10.5468944598876
BCFHLNOQST0	T-ALL	IL-7R_10x_wt	2	1712886901_729	0.5	1	0.5	24	5	1.3	25	240	1	5	4	3	1	11.8948177633079
BCFHLNOQST0	T-ALL	daIL-7R_1x_wt	1	1716712739_1574	0.5	1	0.5	24	5	1.3	25	240	1	5	4	3	2	11.5612879451648
BCFHLNOQST0	T-ALL	daIL-7R_1x_wt	2	1712887284_730	0.5	1	0.5	24	5	1.3	25	240	1	5	4	3	2	10.6952282914958
BCFHLNOQST0	wildtype	IL-7R_10x_wt	1	1716710409_1573	0.5	1	0.5	24	5	1.3	25	240	1	5	4	3	1	4.153875401672
BCFHLNOQST0	wildtype	IL-7R_10x_wt	2	1712886901_729	0.5	1	0.5	24	5	1.3	25	240	1	5	4	3	1	4.36724421618119
BCFHLNOQST0	wildtype	daIL-7R_1x_wt	1	1716712739_1574	0.5	1	0.5	24	5	1.3	25	240	1	5	4	3	2	4.29204117731324
BCFHLNOQST0	wildtype	daIL-7R_1x_wt	2	1712887284_730	0.5	1	0.5	24	5	1.3	25	240	1	5	4	3	2	4.12222112205908
BCFHLNOQST1	T-ALL	IL-7R_10x_wt	1	1713182571_825	0.5	1	0.5	24	5	1.3	100	240	1	5	4	3	1	10.3442959079158
BCFHLNOQST1	T-ALL	daIL-7R_1x_wt	1	1716899226_1655	0.5	1	0.5	24	5	1.3	100	240	1	5	4	3	2	10.1774195379892
BCFHLNOQST1	T-ALL	daIL-7R_1x_wt	2	1713188366_826	0.5	1	0.5	24	5	1.3	100	240	1	5	4	3	2	10.6202198255075
BCFHLNOQST1	wildtype	IL-7R_10x_wt	1	1713182571_825	0.5	1	0.5	24	5	1.3	100	240	1	5	4	3	1	1.9762009168826
BCFHLNOQST1	wildtype	daIL-7R_1x_wt	1	1716899226_1655	0.5	1	0.5	24	5	1.3	100	240	1	5	4	3	2	2.23793748620925
BCFHLNOQST1	wildtype	daIL-7R_1x_wt	2	1713188366_826	0.5	1	0.5	24	5	1.3	100	240	1	5	4	3	2	1.85037746066587
BCFHLNOQT	T-ALL	IL-7R_10x_wt	1	1716588239_19	0.5	1	0.5	24	5	1.4	25	240	1	5	4	3	1	11.6438561897747
BCFHLNOQT	T-ALL	daIL-7R_1x_wt	1	1713952904_1018	0.5	1	0.5	24	5	1.4	25	240	1	5	4	3	2	11.3297963382207
BCFHLNOQT	wildtype	IL-7R_10x_wt	1	1716588239_19	0.5	1	0.5	24	5	1.4	25	240	1	5	4	3	1	3.88161291772262
BCFHLNOQT	wildtype	daIL-7R_1x_wt	1	1713952904_1018	0.5	1	0.5	24	5	1.4	25	240	1	5	4	3	2	4.22771536459508
BCFHN	T-ALL	IL-7R_10x_wt	1	2342068_37	0.5	1	0.5	24	7	1.4	50	240	1	4	3	3	1	7.32192809488736
BCFHN	T-ALL	daIL-7R_1x_wt	1	2342202_45	0.5	1	0.5	24	7	1.4	50	240	1	4	3	3	2	7.87036471958341
BCFHN	wildtype	IL-7R_10x_wt	1	2342068_37	0.5	1	0.5	24	7	1.4	50	240	1	4	3	3	1	1.76445498301818
BCFHN	wildtype	daIL-7R_1x_wt	1	2342202_45	0.5	1	0.5	24	7	1.4	50	240	1	4	3	3	2	1.85669313023565
BCFHN	wildtype	internal_control	1	2341983_29	0.5	1	0.5	24	7	1.4	50	240	1	4	3	3	0	1.62409098429375
BCFHNOQ	T-ALL	IL-7R_10x_wt	1	1716841797_1626	0.5	1	0.5	24	7	1.4	50	240	1	5	4	3	1	7.06608919045777
BCFHNOQ	T-ALL	IL-7R_10x_wt	2	1711794545_2205	0.5	1	0.5	24	7	1.4	50	240	1	5	4	3	1	7.58496250072116
BCFHNOQ	T-ALL	daIL-7R_1x_wt	1	1716842775_1627	0.5	1	0.5	24	7	1.4	50	240	1	5	4	3	2	8.14974711950468
BCFHNOQ	T-ALL	daIL-7R_1x_wt	2	1711802376_2206	0.5	1	0.5	24	7	1.4	50	240	1	5	4	3	2	9.26209484537018
BCFHNOQ	wildtype	IL-7R_10x_wt	1	1716841797_1626	0.5	1	0.5	24	7	1.4	50	240	1	5	4	3	1	1.83050198828159
BCFHNOQ	wildtype	IL-7R_10x_wt	2	1711794545_2205	0.5	1	0.5	24	7	1.4	50	240	1	5	4	3	1	2.27673229557073
BCFHNOQ	wildtype	daIL-7R_1x_wt	1	1716842775_1627	0.5	1	0.5	24	7	1.4	50	240	1	5	4	3	2	2.28402736366879
BCFHNOQ	wildtype	daIL-7R_1x_wt	2	1711802376_2206	0.5	1	0.5	24	7	1.4	50	240	1	5	4	3	2	2.08068210143519
BCFHNOQ	wildtype	internal_control	1	1713275691_378	0.5	1	0.5	24	7	1.4	50	240	1	5	4	3	0	2.03005907818729
BCFHNOQR	T-ALL	IL-7R_10x_wt	1	1717356376_116	0.5	1	0.5	15	7	1.4	50	240	1	5	4	3	1	4.90689059560852
BCFHNOQR	T-ALL	IL-7R_10x_wt	2	1711778688_1641	0.5	1	0.5	15	7	1.4	50	240	1	5	4	3	1	5.16992500144231
BCFHNOQR	T-ALL	daIL-7R_1x_wt	1	1717356403_117	0.5	1	0.5	15	7	1.4	50	240	1	5	4	3	2	5.52356195605701
BCFHNOQR	T-ALL	daIL-7R_1x_wt	2	1711786113_1642	0.5	1	0.5	15	7	1.4	50	240	1	5	4	3	2	5.08746284125034
BCFHNOQR	wildtype	IL-7R_10x_wt	1	1717356376_116	0.5	1	0.5	15	7	1.4	50	240	1	5	4	3	1	1.53634765671589
BCFHNOQR	wildtype	IL-7R_10x_wt	2	1711778688_1641	0.5	1	0.5	15	7	1.4	50	240	1	5	4	3	1	1.65582252958688
BCFHNOQR	wildtype	daIL-7R_1x_wt	1	1717356403_117	0.5	1	0.5	15	7	1.4	50	240	1	5	4	3	2	1.53738583519661
BCFHNOQR	wildtype	daIL-7R_1x_wt	2	1711786113_1642	0.5	1	0.5	15	7	1.4	50	240	1	5	4	3	2	1.47843110792517
BCFHNOQR	wildtype	internal_control	1	1713176739_344	0.5	1	0.5	15	7	1.4	50	240	1	5	4	3	0	1.64125662580964
BCFHNOQRS	T-ALL	IL-7R_10x_wt	1	1717356112_114	0.5	1	0.5	15	7	1.3	50	240	1	5	4	3	1	4.8073549220576
BCFHNOQRS	T-ALL	IL-7R_10x_wt	2	1711772275_1353	0.5	1	0.5	15	7	1.3	50	240	1	5	4	3	1	5.08746284125034
BCFHNOQRS	T-ALL	daIL-7R_1x_wt	1	1717356271_115	0.5	1	0.5	15	7	1.3	50	240	1	5	4	3	2	5
BCFHNOQRS	T-ALL	daIL-7R_1x_wt	2	1711772275_1354	0.5	1	0.5	15	7	1.3	50	240	1	5	4	3	2	5
BCFHNOQRS	wildtype	IL-7R_10x_wt	1	1717356112_114	0.5	1	0.5	15	7	1.3	50	240	1	5	4	3	1	1.71962488544483
BCFHNOQRS	wildtype	IL-7R_10x_wt	2	1711772275_1353	0.5	1	0.5	15	7	1.3	50	240	1	5	4	3	1	1.83386025707308
BCFHNOQRS	wildtype	daIL-7R_1x_wt	1	1717356271_115	0.5	1	0.5	15	7	1.3	50	240	1	5	4	3	2	1.82819066668177
BCFHNOQRS	wildtype	daIL-7R_1x_wt	2	1711772275_1354	0.5	1	0.5	15	7	1.3	50	240	1	5	4	3	2	1.82257673484657
BCFHNOQRS	wildtype	internal_control	1	1713116086_320	0.5	1	0.5	15	7	1.3	50	240	1	5	4	3	0	1.74458530721809
BCFHNOQRST0	T-ALL	IL-7R_10x_wt	1	1717348681_110	0.5	1	0.5	15	7	1.3	25	240	1	5	4	3	1	4.16992500144231
BCFHNOQRST0	T-ALL	IL-7R_10x_wt	2	1711681921_1305	0.5	1	0.5	15	7	1.3	25	240	1	5	4	3	1	5
BCFHNOQRST0	T-ALL	daIL-7R_1x_wt	1	1711681931_1306	0.5	1	0.5	15	7	1.3	25	240	1	5	4	3	2	5
BCFHNOQRST0	wildtype	IL-7R_10x_wt	1	1717348681_110	0.5	1	0.5	15	7	1.3	25	240	1	5	4	3	1	2.34535038889471
BCFHNOQRST0	wildtype	IL-7R_10x_wt	2	1711681921_1305	0.5	1	0.5	15	7	1.3	25	240	1	5	4	3	1	2.14919941156293
BCFHNOQRST0	wildtype	daIL-7R_1x_wt	1	1711681931_1306	0.5	1	0.5	15	7	1.3	25	240	1	5	4	3	2	2.31298870690759
BCFHNOQRST0	wildtype	internal_control	1	1712583683_115	0.5	1	0.5	15	7	1.3	25	240	1	5	4	3	0	2.29778506838865
BCFHNOQRST1	T-ALL	IL-7R_10x_wt	1	1717363411_118	0.5	1	0.5	15	7	1.3	100	240	1	5	4	3	1	4.58496250072116
BCFHNOQRST1	T-ALL	IL-7R_10x_wt	2	1711861281_1401	0.5	1	0.5	15	7	1.3	100	240	1	5	4	3	1	4.8073549220576
BCFHNOQRST1	T-ALL	daIL-7R_1x_wt	1	1717363615_119	0.5	1	0.5	15	7	1.3	100	240	1	5	4	3	2	5
BCFHNOQRST1	T-ALL	daIL-7R_1x_wt	2	1711861281_1402	0.5	1	0.5	15	7	1.3	100	240	1	5	4	3	2	5
BCFHNOQRST1	wildtype	IL-7R_10x_wt	1	1717363411_118	0.5	1	0.5	15	7	1.3	100	240	1	5	4	3	1	1.11920496090366
BCFHNOQRST1	wildtype	IL-7R_10x_wt	2	1711861281_1401	0.5	1	0.5	15	7	1.3	100	240	1	5	4	3	1	1.20759243816704
BCFHNOQRST1	wildtype	daIL-7R_1x_wt	1	1717363615_119	0.5	1	0.5	15	7	1.3	100	240	1	5	4	3	2	0.959735779358553
BCFHNOQRST1	wildtype	daIL-7R_1x_wt	2	1711861281_1402	0.5	1	0.5	15	7	1.3	100	240	1	5	4	3	2	1.1062223792168
BCFHNOQRST1	wildtype	internal_control	1	1713638543_506	0.5	1	0.5	15	7	1.3	100	240	1	5	4	3	0	1.02870473136123
BCFHNOQRT0	T-ALL	IL-7R_10x_wt	1	1717348896_112	0.5	1	0.5	15	7	1.4	25	240	1	5	4	3	1	6.39231742277876
BCFHNOQRT0	T-ALL	IL-7R_10x_wt	2	1711688723_1593	0.5	1	0.5	15	7	1.4	25	240	1	5	4	3	1	5
BCFHNOQRT0	T-ALL	daIL-7R_1x_wt	1	1717348984_113	0.5	1	0.5	15	7	1.4	25	240	1	5	4	3	2	5
BCFHNOQRT0	T-ALL	daIL-7R_1x_wt	2	1711696284_1594	0.5	1	0.5	15	7	1.4	25	240	1	5	4	3	2	5
BCFHNOQRT0	wildtype	IL-7R_10x_wt	1	1717348896_112	0.5	1	0.5	15	7	1.4	25	240	1	5	4	3	1	2.12686930952857
BCFHNOQRT0	wildtype	IL-7R_10x_wt	2	1711688723_1593	0.5	1	0.5	15	7	1.4	25	240	1	5	4	3	1	2.26815343532322
BCFHNOQRT0	wildtype	daIL-7R_1x_wt	1	1717348984_113	0.5	1	0.5	15	7	1.4	25	240	1	5	4	3	2	2.23369758713437
BCFHNOQRT0	wildtype	daIL-7R_1x_wt	2	1711696284_1594	0.5	1	0.5	15	7	1.4	25	240	1	5	4	3	2	2.24604832130772
BCFHNOQRT0	wildtype	internal_control	1	1712650118_142	0.5	1	0.5	15	7	1.4	25	240	1	5	4	3	0	1.95795723276224
BCFHNOQRT1	T-ALL	IL-7R_10x_wt	1	1717363673_120	0.5	1	0.5	15	7	1.4	100	240	1	5	4	3	1	4.8073549220576
BCFHNOQRT1	T-ALL	IL-7R_10x_wt	2	1711867542_1689	0.5	1	0.5	15	7	1.4	100	240	1	5	4	3	1	5
BCFHNOQRT1	T-ALL	daIL-7R_1x_wt	1	1717363719_121	0.5	1	0.5	15	7	1.4	100	240	1	5	4	3	2	4.90689059560852
BCFHNOQRT1	T-ALL	daIL-7R_1x_wt	2	1711874767_1690	0.5	1	0.5	15	7	1.4	100	240	1	5	4	3	2	4.8073549220576
BCFHNOQRT1	wildtype	IL-7R_10x_wt	1	1717363673_120	0.5	1	0.5	15	7	1.4	100	240	1	5	4	3	1	0.410908312578097
BCFHNOQRT1	wildtype	IL-7R_10x_wt	2	1711867542_1689	0.5	1	0.5	15	7	1.4	100	240	1	5	4	3	1	0.495117329015425
BCFHNOQRT1	wildtype	daIL-7R_1x_wt	1	1717363719_121	0.5	1	0.5	15	7	1.4	100	240	1	5	4	3	2	0.53533876570986
BCFHNOQRT1	wildtype	daIL-7R_1x_wt	2	1711874767_1690	0.5	1	0.5	15	7	1.4	100	240	1	5	4	3	2	0.59938566065452
BCFHNOQRT1	wildtype	internal_control	1	1713710683_532	0.5	1	0.5	15	7	1.4	100	240	1	5	4	3	0	0.497262141744336
BCFHNOQS	T-ALL	IL-7R_10x_wt	1	1716833524_1622	0.5	1	0.5	24	7	1.3	50	240	1	5	4	3	1	8.48381577726426
BCFHNOQS	T-ALL	IL-7R_10x_wt	2	1711763801_1929	0.5	1	0.5	24	7	1.3	50	240	1	5	4	3	1	7.84549005094438
BCFHNOQS	T-ALL	daIL-7R_1x_wt	1	1716834482_1623	0.5	1	0.5	24	7	1.3	50	240	1	5	4	3	2	7.98868468677217
BCFHNOQS	T-ALL	daIL-7R_1x_wt	2	1711763801_1930	0.5	1	0.5	24	7	1.3	50	240	1	5	4	3	2	8.68650052718322
BCFHNOQS	wildtype	IL-7R_10x_wt	1	1716833524_1622	0.5	1	0.5	24	7	1.3	50	240	1	5	4	3	1	2.33693194564359
BCFHNOQS	wildtype	IL-7R_10x_wt	2	1711763801_1929	0.5	1	0.5	24	7	1.3	50	240	1	5	4	3	1	2.76139685343799
BCFHNOQS	wildtype	daIL-7R_1x_wt	1	1716834482_1623	0.5	1	0.5	24	7	1.3	50	240	1	5	4	3	2	2.79451160614792
BCFHNOQS	wildtype	daIL-7R_1x_wt	2	1711763801_1930	0.5	1	0.5	24	7	1.3	50	240	1	5	4	3	2	2.45422215574227
BCFHNOQS	wildtype	internal_control	1	1713232588_364	0.5	1	0.5	24	7	1.3	50	240	1	5	4	3	0	2.64965027407201
BCFHNOQST0	T-ALL	IL-7R_10x_wt	1	1716019656_115	0.5	1	0.5	24	7	1.3	25	240	1	3	2	2	1	14.8099188201829
BCFHNOQST0	T-ALL	IL-7R_10x_wt	2	1716022189_116	0.5	1	0.5	24	7	1.3	25	240	1	3	2	2	1	9.06608919045777
BCFHNOQST0	T-ALL	daIL-7R_1x_wt	1	1716036355_120	0.5	1	0.5	24	7	1.3	25	240	1	3	2	2	2	11.9076418036655
BCFHNOQST0	T-ALL	daIL-7R_1x_wt	2	1716034533_119	0.5	1	0.5	24	7	1.3	25	240	1	3	2	2	2	11.2008986050384
BCFHNOQST0	T-ALL	daIL-7R_1x_wt	3	1716029208_118	0.5	1	0.5	24	7	1.3	25	240	1	3	2	2	2	9.13442632022093
BCFHNOQST0	wildtype	IL-7R_10x_wt	1	1716019656_115	0.5	1	0.5	24	7	1.3	25	240	1	3	2	2	1	3.189800548798
BCFHNOQST0	wildtype	IL-7R_10x_wt	2	1716022189_116	0.5	1	0.5	24	7	1.3	25	240	1	3	2	2	1	1.65151356396098
BCFHNOQST0	wildtype	daIL-7R_1x_wt	1	1716036355_120	0.5	1	0.5	24	7	1.3	25	240	1	3	2	2	2	2.96323990273443
BCFHNOQST0	wildtype	daIL-7R_1x_wt	2	1716034533_119	0.5	1	0.5	24	7	1.3	25	240	1	3	2	2	2	2.89244792803265
BCFHNOQST0	wildtype	daIL-7R_1x_wt	3	1716029208_118	0.5	1	0.5	24	7	1.3	25	240	1	3	2	2	2	1.54398592828775
BCFHNOQST1	T-ALL	IL-7R_10x_wt	1	1716733795_1580	0.5	1	0.5	24	7	1.3	25	240	1	5	4	3	1	7.53915881110803
BCFHNOQST1	T-ALL	IL-7R_10x_wt	2	1711678176_1881	0.5	1	0.5	24	7	1.3	25	240	1	5	4	3	1	8.35755200461808
BCFHNOQST1	T-ALL	daIL-7R_1x_wt	1	1716734242_1581	0.5	1	0.5	24	7	1.3	25	240	1	5	4	3	2	7.76818432477693
BCFHNOQST1	T-ALL	daIL-7R_1x_wt	2	1711678176_1882	0.5	1	0.5	24	7	1.3	25	240	1	5	4	3	2	7.28540221886225
BCFHNOQST1	wildtype	IL-7R_10x_wt	1	1716733795_1580	0.5	1	0.5	24	7	1.3	25	240	1	5	4	3	1	3.06450831956286
BCFHNOQST1	wildtype	IL-7R_10x_wt	2	1711678176_1881	0.5	1	0.5	24	7	1.3	25	240	1	5	4	3	1	3.07999464089901
BCFHNOQST1	wildtype	daIL-7R_1x_wt	1	1716734242_1581	0.5	1	0.5	24	7	1.3	25	240	1	5	4	3	2	3.22232505590751
BCFHNOQST1	wildtype	daIL-7R_1x_wt	2	1711678176_1882	0.5	1	0.5	24	7	1.3	25	240	1	5	4	3	2	3.25706197186226
BCFHNOQST1	wildtype	internal_control	1	1712708304_165	0.5	1	0.5	24	7	1.3	25	240	1	5	4	3	0	3.19413416041601
BCFHNOQST2	T-ALL	IL-7R_10x_wt	1	1716921770_1666	0.5	1	0.5	24	7	1.3	100	240	1	5	4	3	1	7.35755200461808
BCFHNOQST2	T-ALL	IL-7R_10x_wt	2	1711845996_1977	0.5	1	0.5	24	7	1.3	100	240	1	5	4	3	1	7.04439411935845
BCFHNOQST2	T-ALL	daIL-7R_1x_wt	1	1716922949_1667	0.5	1	0.5	24	7	1.3	100	240	1	5	4	3	2	7.18982455888002
BCFHNOQST2	T-ALL	daIL-7R_1x_wt	2	1711846005_1978	0.5	1	0.5	24	7	1.3	100	240	1	5	4	3	2	7.55458885167764
BCFHNOQST2	wildtype	IL-7R_10x_wt	1	1716921770_1666	0.5	1	0.5	24	7	1.3	100	240	1	5	4	3	1	1.32301980982472
BCFHNOQST2	wildtype	IL-7R_10x_wt	2	1711845996_1977	0.5	1	0.5	24	7	1.3	100	240	1	5	4	3	1	1.34571996081434
BCFHNOQST2	wildtype	daIL-7R_1x_wt	1	1716922949_1667	0.5	1	0.5	24	7	1.3	100	240	1	5	4	3	2	1.34232263536533
BCFHNOQST2	wildtype	daIL-7R_1x_wt	2	1711846005_1978	0.5	1	0.5	24	7	1.3	100	240	1	5	4	3	2	1.46671028740752
BCFHNOQST2	wildtype	internal_control	1	1713775469_554	0.5	1	0.5	24	7	1.3	100	240	1	5	4	3	0	1.19259779974526
BCFHNOQT0	T-ALL	IL-7R_10x_wt	1	1716742527_1584	0.5	1	0.5	24	7	1.4	25	240	1	5	4	3	1	8.52356195605701
BCFHNOQT0	T-ALL	IL-7R_10x_wt	2	1711706845_2161	0.5	1	0.5	24	7	1.4	25	240	1	5	4	3	1	8.19967234483636
BCFHNOQT0	T-ALL	daIL-7R_1x_wt	1	1716742766_1585	0.5	1	0.5	24	7	1.4	25	240	1	5	4	3	2	7.95419631038688
BCFHNOQT0	T-ALL	daIL-7R_1x_wt	2	1711714950_2162	0.5	1	0.5	24	7	1.4	25	240	1	5	4	3	2	8.33985000288462
BCFHNOQT0	wildtype	IL-7R_10x_wt	1	1716742527_1584	0.5	1	0.5	24	7	1.4	25	240	1	5	4	3	1	3.00722945260515
BCFHNOQT0	wildtype	IL-7R_10x_wt	2	1711706845_2161	0.5	1	0.5	24	7	1.4	25	240	1	5	4	3	1	2.88667739785564
BCFHNOQT0	wildtype	daIL-7R_1x_wt	1	1716742766_1585	0.5	1	0.5	24	7	1.4	25	240	1	5	4	3	2	2.94570296664706
BCFHNOQT0	wildtype	daIL-7R_1x_wt	2	1711714950_2162	0.5	1	0.5	24	7	1.4	25	240	1	5	4	3	2	3.00106980808402
BCFHNOQT0	wildtype	internal_control	1	1712769817_187	0.5	1	0.5	24	7	1.4	25	240	1	5	4	3	0	3.0451384301072
BCFHNOQT1	T-ALL	IL-7R_10x_wt	1	1716929336_1670	0.5	1	0.5	24	7	1.4	100	240	1	5	4	3	1	7.56985560833095
BCFHNOQT1	T-ALL	IL-7R_10x_wt	2	1711878779_2249	0.5	1	0.5	24	7	1.4	100	240	1	5	4	3	1	7.7279204545632
BCFHNOQT1	T-ALL	daIL-7R_1x_wt	1	1716930445_1671	0.5	1	0.5	24	7	1.4	100	240	1	5	4	3	2	7.4093909361377
BCFHNOQT1	T-ALL	daIL-7R_1x_wt	2	1713819418_569	0.5	1	0.5	24	7	1.4	100	240	1	5	4	3	2	7.53915881110803
BCFHNOQT1	wildtype	IL-7R_10x_wt	1	1716929336_1670	0.5	1	0.5	24	7	1.4	100	240	1	5	4	3	1	0.765845955510935
BCFHNOQT1	wildtype	IL-7R_10x_wt	2	1711878779_2249	0.5	1	0.5	24	7	1.4	100	240	1	5	4	3	1	0.889629268520635
BCFHNOQT1	wildtype	daIL-7R_1x_wt	1	1716930445_1671	0.5	1	0.5	24	7	1.4	100	240	1	5	4	3	2	0.781476533008475
BCFHNOQT1	wildtype	daIL-7R_1x_wt	2	1713819418_569	0.5	1	0.5	24	7	1.4	100	240	1	5	4	3	2	0.641254226425021
BCFHNOQT1	wildtype	internal_control	1	1713818162_568	0.5	1	0.5	24	7	1.4	100	240	1	5	4	3	0	0.485840328622051
BCFHST	T-ALL	IL-7R_10x_wt	1	1716189079_35	0.5	1	0.5	24	7	1.3	25	240	1	4	3	2.5	1	7.6582114827518
BCFHST	T-ALL	IL-7R_10x_wt	2	1716188541_34	0.5	1	0.5	24	7	1.3	25	240	1	4	3	2.5	1	7.5077946401987
BCFHST	T-ALL	daIL-7R_1x_wt	1	1716608857_25	0.5	1	0.5	24	7	1.3	25	240	1	4	3	2.5	2	7.82017896241519
BCFHST	wildtype	IL-7R_10x_wt	1	1716189079_35	0.5	1	0.5	24	7	1.3	25	240	1	4	3	2.5	1	2.64335016216293
BCFHST	wildtype	IL-7R_10x_wt	2	1716188541_34	0.5	1	0.5	24	7	1.3	25	240	1	4	3	2.5	1	2.57419068022318
BCFHST	wildtype	daIL-7R_1x_wt	1	1716608857_25	0.5	1	0.5	24	7	1.3	25	240	1	4	3	2.5	2	2.70328596900393
BCFHST	wildtype	internal_control	1	1716167366_24	0.5	1	0.5	24	7	1.3	25	240	1	4	3	2.5	0	2.13868190999348
BCFHST	wildtype	internal_control	2	1716167254_22	0.5	1	0.5	24	7	1.3	25	240	1	4	3	2.5	0	2.11876742431295
BCFHST	wildtype	internal_control	3	1716167350_23	0.5	1	0.5	24	7	1.3	25	240	1	4	3	2.5	0	2.22874198993609
BCFJLNOQ0	T-ALL	IL-7R_10x_wt	1	1713420622_905	0.5	1	0.5	24	5	1.4	50	120	0	5	4	3	1	10.1446582428319
BCFJLNOQ0	T-ALL	IL-7R_10x_wt	2	1711583545_905	0.5	1	0.5	24	5	1.4	50	120	0	5	4	3	1	10.4051414631363
BCFJLNOQ0	T-ALL	daIL-7R_1x_wt	1	1711584020_906	0.5	1	0.5	24	5	1.4	50	120	0	5	4	3	2	10.0389189892923
BCFJLNOQ0	T-ALL	daIL-7R_1x_wt	2	1713421815_906	0.5	1	0.5	24	5	1.4	50	120	0	5	4	3	2	10.951284714967
BCFJLNOQ0	wildtype	IL-7R_10x_wt	1	1713420622_905	0.5	1	0.5	24	5	1.4	50	120	0	5	4	3	1	1.51042064268587
BCFJLNOQ0	wildtype	IL-7R_10x_wt	2	1711583545_905	0.5	1	0.5	24	5	1.4	50	120	0	5	4	3	1	1.80010332742506
BCFJLNOQ0	wildtype	daIL-7R_1x_wt	1	1711584020_906	0.5	1	0.5	24	5	1.4	50	120	0	5	4	3	2	1.68341687733234
BCFJLNOQ0	wildtype	daIL-7R_1x_wt	2	1713421815_906	0.5	1	0.5	24	5	1.4	50	120	0	5	4	3	2	1.63154477501449
BCFJLNOQ0	wildtype	internal_control	1	1713023171_286	0.5	1	0.5	24	5	1.4	50	120	0	5	4	3	0	1.1618271677338
BCFJLNOQ1	T-ALL	IL-7R_10x_wt	1	1713515220_937	0.5	1	0.5	24	5	1.4	50	480	0	5	4	3	1	15.356417580628
BCFJLNOQ1	T-ALL	IL-7R_10x_wt	2	1711663419_937	0.5	1	0.5	24	5	1.4	50	480	0	5	4	3	1	10.4938554492408
BCFJLNOQ1	T-ALL	daIL-7R_1x_wt	1	1713516551_938	0.5	1	0.5	24	5	1.4	50	480	0	5	4	3	2	11.2082343583398
BCFJLNOQ1	T-ALL	daIL-7R_1x_wt	2	1711668033_938	0.5	1	0.5	24	5	1.4	50	480	0	5	4	3	2	13.1795981308498
BCFJLNOQ1	wildtype	IL-7R_10x_wt	1	1713515220_937	0.5	1	0.5	24	5	1.4	50	480	0	5	4	3	1	4.8538998971486
BCFJLNOQ1	wildtype	IL-7R_10x_wt	2	1711663419_937	0.5	1	0.5	24	5	1.4	50	480	0	5	4	3	1	3.97335482204949
BCFJLNOQ1	wildtype	daIL-7R_1x_wt	1	1713516551_938	0.5	1	0.5	24	5	1.4	50	480	0	5	4	3	2	4.13029107501678
BCFJLNOQ1	wildtype	daIL-7R_1x_wt	2	1711668033_938	0.5	1	0.5	24	5	1.4	50	480	0	5	4	3	2	5.16173639232586
BCFJLNOQ1	wildtype	internal_control	1	1713052316_296	0.5	1	0.5	24	5	1.4	50	480	0	5	4	3	0	3.75580323061465
BCFJLNOQR0	T-ALL	IL-7R_10x_wt	1	1711998162_329	0.5	1	0.5	15	5	1.4	50	120	0	5	4	3	1	6.49185309632968
BCFJLNOQR0	T-ALL	IL-7R_10x_wt	2	1711461836_45	0.5	1	0.5	15	5	1.4	50	120	0	5	4	3	1	6.39231742277876
BCFJLNOQR0	T-ALL	daIL-7R_1x_wt	1	1711463214_46	0.5	1	0.5	15	5	1.4	50	120	0	5	4	3	2	7.04439411935845
BCFJLNOQR0	T-ALL	daIL-7R_1x_wt	2	1711998162_330	0.5	1	0.5	15	5	1.4	50	120	0	5	4	3	2	6.6724253419715
BCFJLNOQR0	wildtype	IL-7R_10x_wt	1	1711998162_329	0.5	1	0.5	15	5	1.4	50	120	0	5	4	3	1	1.01777197591589
BCFJLNOQR0	wildtype	IL-7R_10x_wt	2	1711461836_45	0.5	1	0.5	15	5	1.4	50	120	0	5	4	3	1	0.955907775969845
BCFJLNOQR0	wildtype	daIL-7R_1x_wt	1	1711463214_46	0.5	1	0.5	15	5	1.4	50	120	0	5	4	3	2	1.27991130487576
BCFJLNOQR0	wildtype	daIL-7R_1x_wt	2	1711998162_330	0.5	1	0.5	15	5	1.4	50	120	0	5	4	3	2	1.20205612180456
BCFJLNOQR0	wildtype	internal_control	1	1712891469_233	0.5	1	0.5	15	5	1.4	50	120	0	5	4	3	0	0.90291011564623
BCFJLNOQR1	T-ALL	IL-7R_10x_wt	1	1712046032_361	0.5	1	0.5	15	5	1.4	50	480	0	5	4	3	1	7.84549005094438
BCFJLNOQR1	T-ALL	IL-7R_10x_wt	2	1711521897_77	0.5	1	0.5	15	5	1.4	50	480	0	5	4	3	1	6.28540221886225
BCFJLNOQR1	T-ALL	daIL-7R_1x_wt	1	1712046055_362	0.5	1	0.5	15	5	1.4	50	480	0	5	4	3	2	6.83289001416474
BCFJLNOQR1	T-ALL	daIL-7R_1x_wt	2	1711525156_78	0.5	1	0.5	15	5	1.4	50	480	0	5	4	3	2	6.8073549220576
BCFJLNOQR1	wildtype	IL-7R_10x_wt	1	1712046032_361	0.5	1	0.5	15	5	1.4	50	480	0	5	4	3	1	2.70764385581035
BCFJLNOQR1	wildtype	IL-7R_10x_wt	2	1711521897_77	0.5	1	0.5	15	5	1.4	50	480	0	5	4	3	1	2.78650601271959
BCFJLNOQR1	wildtype	daIL-7R_1x_wt	1	1712046055_362	0.5	1	0.5	15	5	1.4	50	480	0	5	4	3	2	2.7588274425939
BCFJLNOQR1	wildtype	daIL-7R_1x_wt	2	1711525156_78	0.5	1	0.5	15	5	1.4	50	480	0	5	4	3	2	2.73374457924571
BCFJLNOQR1	wildtype	internal_control	1	1712911098_241	0.5	1	0.5	15	5	1.4	50	480	0	5	4	3	0	2.71386558697207
BCFJLNOQRS0	T-ALL	IL-7R_10x_wt	1	1711605538_57	0.5	1	0.5	15	5	1.3	50	120	0	5	4	3	1	6.16992500144231
BCFJLNOQRS0	T-ALL	IL-7R_10x_wt	2	1711485473_57	0.5	1	0.5	15	5	1.3	50	120	0	5	4	3	1	6.7279204545632
BCFJLNOQRS0	T-ALL	daIL-7R_1x_wt	1	1711605939_58	0.5	1	0.5	15	5	1.3	50	120	0	5	4	3	2	6.93073733756289
BCFJLNOQRS0	T-ALL	daIL-7R_1x_wt	2	1711485546_58	0.5	1	0.5	15	5	1.3	50	120	0	5	4	3	2	6.93073733756289
BCFJLNOQRS0	wildtype	IL-7R_10x_wt	1	1711605538_57	0.5	1	0.5	15	5	1.3	50	120	0	5	4	3	1	1.37269607718493
BCFJLNOQRS0	wildtype	IL-7R_10x_wt	2	1711485473_57	0.5	1	0.5	15	5	1.3	50	120	0	5	4	3	1	1.77374970362058
BCFJLNOQRS0	wildtype	daIL-7R_1x_wt	1	1711605939_58	0.5	1	0.5	15	5	1.3	50	120	0	5	4	3	2	1.6033263878381
BCFJLNOQRS0	wildtype	daIL-7R_1x_wt	2	1711485546_58	0.5	1	0.5	15	5	1.3	50	120	0	5	4	3	2	1.22177127284793
BCFJLNOQRS0	wildtype	internal_control	1	1712831473_208	0.5	1	0.5	15	5	1.3	50	120	0	5	4	3	0	1.21075891609529
BCFJLNOQRS1	T-ALL	IL-7R_10x_wt	1	1711547052_89	0.5	1	0.5	15	5	1.3	50	480	0	5	4	3	1	7.14974711950468
BCFJLNOQRS1	T-ALL	IL-7R_10x_wt	2	1711653425_89	0.5	1	0.5	15	5	1.3	50	480	0	5	4	3	1	6.95419631038688
BCFJLNOQRS1	T-ALL	daIL-7R_1x_wt	1	1711547264_90	0.5	1	0.5	15	5	1.3	50	480	0	5	4	3	2	6.4262647547021
BCFJLNOQRS1	T-ALL	daIL-7R_1x_wt	2	1711653803_90	0.5	1	0.5	15	5	1.3	50	480	0	5	4	3	2	6.49185309632968
BCFJLNOQRS1	wildtype	IL-7R_10x_wt	1	1711547052_89	0.5	1	0.5	15	5	1.3	50	480	0	5	4	3	1	2.92813172727235
BCFJLNOQRS1	wildtype	IL-7R_10x_wt	2	1711653425_89	0.5	1	0.5	15	5	1.3	50	480	0	5	4	3	1	2.71239168662652
BCFJLNOQRS1	wildtype	daIL-7R_1x_wt	1	1711547264_90	0.5	1	0.5	15	5	1.3	50	480	0	5	4	3	2	3.06291229764493
BCFJLNOQRS1	wildtype	daIL-7R_1x_wt	2	1711653803_90	0.5	1	0.5	15	5	1.3	50	480	0	5	4	3	2	3.04937996766894
BCFJLNOQRS1	wildtype	internal_control	1	1712850852_217	0.5	1	0.5	15	5	1.3	50	480	0	5	4	3	0	2.81667924101255
BCFJLNOQRST0	T-ALL	IL-7R_10x_wt	1	1715598625_249	0.5	1	0.5	33	5	1.3	25	120	0	3	2	2	1	16.0903398909142
BCFJLNOQRST0	T-ALL	daIL-7R_1x_wt	1	1715598627_250	0.5	1	0.5	33	5	1.3	25	120	0	3	2	2	2	16.1216346902288
BCFJLNOQRST0	wildtype	IL-7R_10x_wt	1	1715598625_249	0.5	1	0.5	33	5	1.3	25	120	0	3	2	2	1	3.14833775054813
BCFJLNOQRST0	wildtype	daIL-7R_1x_wt	1	1715598627_250	0.5	1	0.5	33	5	1.3	25	120	0	3	2	2	2	3.79963992001647
BCFJLNOQRST1	T-ALL	IL-7R_10x_wt	1	1711369886_9	0.5	1	0.5	15	5	1.3	25	120	0	5	4	3	1	6.6724253419715
BCFJLNOQRST1	T-ALL	IL-7R_10x_wt	2	1711390166_9	0.5	1	0.5	15	5	1.3	25	120	0	5	4	3	1	6.70043971814109
BCFJLNOQRST1	T-ALL	daIL-7R_1x_wt	1	1711370756_10	0.5	1	0.5	15	5	1.3	25	120	0	5	4	3	2	6.83289001416474
BCFJLNOQRST1	T-ALL	daIL-7R_1x_wt	2	1711390205_10	0.5	1	0.5	15	5	1.3	25	120	0	5	4	3	2	6.32192809488736
BCFJLNOQRST1	wildtype	IL-7R_10x_wt	1	1711369886_9	0.5	1	0.5	15	5	1.3	25	120	0	5	4	3	1	2.31254975713215
BCFJLNOQRST1	wildtype	IL-7R_10x_wt	2	1711390166_9	0.5	1	0.5	15	5	1.3	25	120	0	5	4	3	1	2.60268795219535
BCFJLNOQRST1	wildtype	daIL-7R_1x_wt	1	1711370756_10	0.5	1	0.5	15	5	1.3	25	120	0	5	4	3	2	2.45123780676468
BCFJLNOQRST1	wildtype	daIL-7R_1x_wt	2	1711390205_10	0.5	1	0.5	15	5	1.3	25	120	0	5	4	3	2	2.49519346741168
BCFJLNOQRST1	wildtype	internal_control	1	1712316974_9	0.5	1	0.5	15	5	1.3	25	120	0	5	4	3	0	2.51324152861086
BCFJLNOQRST2	T-ALL	IL-7R_10x_wt	1	1711454224_41	0.5	1	0.5	15	5	1.3	25	480	0	5	4	3	1	8.33985000288462
BCFJLNOQRST2	T-ALL	IL-7R_10x_wt	2	1711581123_41	0.5	1	0.5	15	5	1.3	25	480	0	5	4	3	1	6.4594316186373
BCFJLNOQRST2	T-ALL	daIL-7R_1x_wt	1	1711454241_42	0.5	1	0.5	15	5	1.3	25	480	0	5	4	3	2	6.7279204545632
BCFJLNOQRST2	T-ALL	daIL-7R_1x_wt	2	1711581808_42	0.5	1	0.5	15	5	1.3	25	480	0	5	4	3	2	6.83289001416474
BCFJLNOQRST2	wildtype	IL-7R_10x_wt	1	1711454224_41	0.5	1	0.5	15	5	1.3	25	480	0	5	4	3	1	3.53640674350306
BCFJLNOQRST2	wildtype	IL-7R_10x_wt	2	1711581123_41	0.5	1	0.5	15	5	1.3	25	480	0	5	4	3	1	3.32925112619756
BCFJLNOQRST2	wildtype	daIL-7R_1x_wt	1	1711454241_42	0.5	1	0.5	15	5	1.3	25	480	0	5	4	3	2	3.35724674731506
BCFJLNOQRST2	wildtype	daIL-7R_1x_wt	2	1711581808_42	0.5	1	0.5	15	5	1.3	25	480	0	5	4	3	2	3.23042244539347
BCFJLNOQRST2	wildtype	internal_control	1	1712335946_17	0.5	1	0.5	15	5	1.3	25	480	0	5	4	3	0	3.11484736971699
BCFJLNOQRST3	T-ALL	IL-7R_10x_wt	1	1711671921_105	0.5	1	0.5	15	5	1.3	100	120	0	5	4	3	1	6.08746284125034
BCFJLNOQRST3	T-ALL	IL-7R_10x_wt	2	1711570522_105	0.5	1	0.5	15	5	1.3	100	120	0	5	4	3	1	6.78135971352466
BCFJLNOQRST3	T-ALL	daIL-7R_1x_wt	1	1711570522_106	0.5	1	0.5	15	5	1.3	100	120	0	5	4	3	2	6.6724253419715
BCFJLNOQRST3	T-ALL	daIL-7R_1x_wt	2	1711671955_106	0.5	1	0.5	15	5	1.3	100	120	0	5	4	3	2	6.24792751344359
BCFJLNOQRST3	wildtype	IL-7R_10x_wt	1	1711671921_105	0.5	1	0.5	15	5	1.3	100	120	0	5	4	3	1	0.0949185309632967
BCFJLNOQRST3	wildtype	IL-7R_10x_wt	2	1711570522_105	0.5	1	0.5	15	5	1.3	100	120	0	5	4	3	1	0.165622424242211
BCFJLNOQRST3	wildtype	daIL-7R_1x_wt	1	1711570522_106	0.5	1	0.5	15	5	1.3	100	120	0	5	4	3	2	0.172949331953563
BCFJLNOQRST3	wildtype	daIL-7R_1x_wt	2	1711671955_106	0.5	1	0.5	15	5	1.3	100	120	0	5	4	3	2	0.136342064662829
BCFJLNOQRST3	wildtype	internal_control	1	1713332870_398	0.5	1	0.5	15	5	1.3	100	120	0	5	4	3	0	0.0373831775700935
BCFJLNOQRST4	T-ALL	IL-7R_10x_wt	1	1711716015_137	0.5	1	0.5	15	5	1.3	100	480	0	5	4	3	1	7.33985000288462
BCFJLNOQRST4	T-ALL	IL-7R_10x_wt	2	1711629415_137	0.5	1	0.5	15	5	1.3	100	480	0	5	4	3	1	6.4262647547021
BCFJLNOQRST4	T-ALL	daIL-7R_1x_wt	1	1711716015_138	0.5	1	0.5	15	5	1.3	100	480	0	5	4	3	2	6.8073549220576
BCFJLNOQRST4	T-ALL	daIL-7R_1x_wt	2	1711629450_138	0.5	1	0.5	15	5	1.3	100	480	0	5	4	3	2	7.12928301694497
BCFJLNOQRST4	wildtype	IL-7R_10x_wt	1	1711716015_137	0.5	1	0.5	15	5	1.3	100	480	0	5	4	3	1	2.46938166022069
BCFJLNOQRST4	wildtype	IL-7R_10x_wt	2	1711629415_137	0.5	1	0.5	15	5	1.3	100	480	0	5	4	3	1	2.40460157752885
BCFJLNOQRST4	wildtype	daIL-7R_1x_wt	1	1711716015_138	0.5	1	0.5	15	5	1.3	100	480	0	5	4	3	2	2.22670455141995
BCFJLNOQRST4	wildtype	daIL-7R_1x_wt	2	1711629450_138	0.5	1	0.5	15	5	1.3	100	480	0	5	4	3	2	2.02836571839893
BCFJLNOQRST4	wildtype	internal_control	1	1713354464_406	0.5	1	0.5	15	5	1.3	100	480	0	5	4	3	0	2.33641907594577
BCFJLNOQRT0	T-ALL	IL-7R_10x_wt	1	1711906209_281	0.5	1	0.5	15	5	1.4	25	120	0	5	4	3	1	6.20945336562895
BCFJLNOQRT0	T-ALL	IL-7R_10x_wt	2	1711926478_281	0.5	1	0.5	15	5	1.4	25	120	0	5	4	3	1	6.64385618977472
BCFJLNOQRT0	T-ALL	daIL-7R_1x_wt	1	1711906212_282	0.5	1	0.5	15	5	1.4	25	120	0	5	4	3	2	6.04439411935845
BCFJLNOQRT0	T-ALL	daIL-7R_1x_wt	2	1711926478_282	0.5	1	0.5	15	5	1.4	25	120	0	5	4	3	2	7
BCFJLNOQRT0	wildtype	IL-7R_10x_wt	1	1711906209_281	0.5	1	0.5	15	5	1.4	25	120	0	5	4	3	1	2.08996555053201
BCFJLNOQRT0	wildtype	IL-7R_10x_wt	2	1711926478_281	0.5	1	0.5	15	5	1.4	25	120	0	5	4	3	1	2.53937941354895
BCFJLNOQRT0	wildtype	daIL-7R_1x_wt	1	1711906212_282	0.5	1	0.5	15	5	1.4	25	120	0	5	4	3	2	2.29585603516446
BCFJLNOQRT0	wildtype	daIL-7R_1x_wt	2	1711926478_282	0.5	1	0.5	15	5	1.4	25	120	0	5	4	3	2	2.24556193123844
BCFJLNOQRT0	wildtype	internal_control	1	1712365041_33	0.5	1	0.5	15	5	1.4	25	120	0	5	4	3	0	2.19628807093931
BCFJLNOQRT1	T-ALL	IL-7R_10x_wt	1	1711974667_313	0.5	1	0.5	15	5	1.4	25	480	0	5	4	3	1	8
BCFJLNOQRT1	T-ALL	IL-7R_10x_wt	2	1711431196_29	0.5	1	0.5	15	5	1.4	25	480	0	5	4	3	1	8.15987133677839
BCFJLNOQRT1	T-ALL	daIL-7R_1x_wt	1	1711974667_314	0.5	1	0.5	15	5	1.4	25	480	0	5	4	3	2	6.64385618977472
BCFJLNOQRT1	T-ALL	daIL-7R_1x_wt	2	1711432079_30	0.5	1	0.5	15	5	1.4	25	480	0	5	4	3	2	6.4594316186373
BCFJLNOQRT1	wildtype	IL-7R_10x_wt	1	1711974667_313	0.5	1	0.5	15	5	1.4	25	480	0	5	4	3	1	3.22196505244905
BCFJLNOQRT1	wildtype	IL-7R_10x_wt	2	1711431196_29	0.5	1	0.5	15	5	1.4	25	480	0	5	4	3	1	3.37677430906231
BCFJLNOQRT1	wildtype	daIL-7R_1x_wt	1	1711974667_314	0.5	1	0.5	15	5	1.4	25	480	0	5	4	3	2	3.33897742710343
BCFJLNOQRT1	wildtype	daIL-7R_1x_wt	2	1711432079_30	0.5	1	0.5	15	5	1.4	25	480	0	5	4	3	2	3.14914115768422
BCFJLNOQRT1	wildtype	internal_control	1	1712375918_41	0.5	1	0.5	15	5	1.4	25	480	0	5	4	3	0	3.20196086099259
BCFJLNOQRT2	T-ALL	IL-7R_10x_wt	1	1711552099_93	0.5	1	0.5	15	5	1.4	100	120	0	5	4	3	1	6.49185309632968
BCFJLNOQRT2	T-ALL	IL-7R_10x_wt	2	1712069647_377	0.5	1	0.5	15	5	1.4	100	120	0	5	4	3	1	6.39231742277876
BCFJLNOQRT2	T-ALL	daIL-7R_1x_wt	1	1711555481_94	0.5	1	0.5	15	5	1.4	100	120	0	5	4	3	2	6.4262647547021
BCFJLNOQRT2	T-ALL	daIL-7R_1x_wt	2	1712069653_378	0.5	1	0.5	15	5	1.4	100	120	0	5	4	3	2	6.52356195605701
BCFJLNOQRT2	wildtype	IL-7R_10x_wt	1	1711552099_93	0.5	1	0.5	15	5	1.4	100	120	0	5	4	3	1	0
BCFJLNOQRT2	wildtype	IL-7R_10x_wt	2	1712069647_377	0.5	1	0.5	15	5	1.4	100	120	0	5	4	3	1	0.032258064516129
BCFJLNOQRT2	wildtype	daIL-7R_1x_wt	1	1711555481_94	0.5	1	0.5	15	5	1.4	100	120	0	5	4	3	2	0.0649508413669564
BCFJLNOQRT2	wildtype	daIL-7R_1x_wt	2	1712069653_378	0.5	1	0.5	15	5	1.4	100	120	0	5	4	3	2	0.0560202957356564
BCFJLNOQRT2	wildtype	internal_control	1	1713406222_425	0.5	1	0.5	15	5	1.4	100	120	0	5	4	3	0	0.0192307692307692
BCFJLNOQRT3	T-ALL	IL-7R_10x_wt	1	1712112943_409	0.5	1	0.5	15	5	1.4	100	480	0	5	4	3	1	7.02236781302845
BCFJLNOQRT3	T-ALL	IL-7R_10x_wt	2	1711606511_125	0.5	1	0.5	15	5	1.4	100	480	0	5	4	3	1	6.8073549220576
BCFJLNOQRT3	T-ALL	daIL-7R_1x_wt	1	1711606511_126	0.5	1	0.5	15	5	1.4	100	480	0	5	4	3	2	6.78135971352466
BCFJLNOQRT3	T-ALL	daIL-7R_1x_wt	2	1712112968_410	0.5	1	0.5	15	5	1.4	100	480	0	5	4	3	2	7.88264304936184
BCFJLNOQRT3	wildtype	IL-7R_10x_wt	1	1712112943_409	0.5	1	0.5	15	5	1.4	100	480	0	5	4	3	1	2.00364935187805
BCFJLNOQRT3	wildtype	IL-7R_10x_wt	2	1711606511_125	0.5	1	0.5	15	5	1.4	100	480	0	5	4	3	1	2.10410572580508
BCFJLNOQRT3	wildtype	daIL-7R_1x_wt	1	1711606511_126	0.5	1	0.5	15	5	1.4	100	480	0	5	4	3	2	2.1378843256195
BCFJLNOQRT3	wildtype	daIL-7R_1x_wt	2	1712112968_410	0.5	1	0.5	15	5	1.4	100	480	0	5	4	3	2	2.06513572484651
BCFJLNOQRT3	wildtype	internal_control	1	1713427444_433	0.5	1	0.5	15	5	1.4	100	480	0	5	4	3	0	2.15510633513556
BCFJLNOQS0	T-ALL	IL-7R_10x_wt	1	1712577538_617	0.5	1	0.5	24	5	1.3	50	120	0	5	4	3	1	11.9351650496037
BCFJLNOQS0	T-ALL	IL-7R_10x_wt	2	1711682740_49	0.5	1	0.5	24	5	1.3	50	120	0	5	4	3	1	11.3837042924741
BCFJLNOQS0	T-ALL	daIL-7R_1x_wt	1	1711685462_50	0.5	1	0.5	24	5	1.3	50	120	0	5	4	3	2	10.1189410727235
BCFJLNOQS0	T-ALL	daIL-7R_1x_wt	2	1712578127_618	0.5	1	0.5	24	5	1.3	50	120	0	5	4	3	2	10.0084286220706
BCFJLNOQS0	wildtype	IL-7R_10x_wt	1	1712577538_617	0.5	1	0.5	24	5	1.3	50	120	0	5	4	3	1	2.27563070876931
BCFJLNOQS0	wildtype	IL-7R_10x_wt	2	1711682740_49	0.5	1	0.5	24	5	1.3	50	120	0	5	4	3	1	2.03834146251916
BCFJLNOQS0	wildtype	daIL-7R_1x_wt	1	1711685462_50	0.5	1	0.5	24	5	1.3	50	120	0	5	4	3	2	2.36049527529132
BCFJLNOQS0	wildtype	daIL-7R_1x_wt	2	1712578127_618	0.5	1	0.5	24	5	1.3	50	120	0	5	4	3	2	2.39281053328038
BCFJLNOQS0	wildtype	internal_control	1	1712949225_258	0.5	1	0.5	24	5	1.3	50	120	0	5	4	3	0	2.13848661255503
BCFJLNOQS1	T-ALL	IL-7R_10x_wt	1	1712671141_649	0.5	1	0.5	24	5	1.3	50	480	0	5	4	3	1	11.2946207488916
BCFJLNOQS1	T-ALL	IL-7R_10x_wt	2	1711798869_81	0.5	1	0.5	24	5	1.3	50	480	0	5	4	3	1	11.8672787397097
BCFJLNOQS1	T-ALL	daIL-7R_1x_wt	1	1711801518_82	0.5	1	0.5	24	5	1.3	50	480	0	5	4	3	2	11.5401280385821
BCFJLNOQS1	T-ALL	daIL-7R_1x_wt	2	1712673083_650	0.5	1	0.5	24	5	1.3	50	480	0	5	4	3	2	11.5755392468345
BCFJLNOQS1	wildtype	IL-7R_10x_wt	1	1712671141_649	0.5	1	0.5	24	5	1.3	50	480	0	5	4	3	1	4.20467179156613
BCFJLNOQS1	wildtype	IL-7R_10x_wt	2	1711798869_81	0.5	1	0.5	24	5	1.3	50	480	0	5	4	3	1	4.44782171818616
BCFJLNOQS1	wildtype	daIL-7R_1x_wt	1	1711801518_82	0.5	1	0.5	24	5	1.3	50	480	0	5	4	3	2	4.71972738508463
BCFJLNOQS1	wildtype	daIL-7R_1x_wt	2	1712673083_650	0.5	1	0.5	24	5	1.3	50	480	0	5	4	3	2	4.56069224457547
BCFJLNOQS1	wildtype	internal_control	1	1712973172_267	0.5	1	0.5	24	5	1.3	50	480	0	5	4	3	0	4.09105167237907
BCFJLNOQST0	T-ALL	IL-7R_10x_wt	1	1712156016_1	0.5	1	0.5	24	5	1.3	25	120	0	3	2	2	1	17.8131862073083
BCFJLNOQST0	T-ALL	IL-7R_10x_wt	2	1711678151_9	0.5	1	0.5	24	5	1.3	25	120	0	3	2	2	1	18.0269556330029
BCFJLNOQST0	T-ALL	daIL-7R_1x_wt	1	1712156016_2	0.5	1	0.5	24	5	1.3	25	120	0	3	2	2	2	17.9561492434819
BCFJLNOQST0	T-ALL	daIL-7R_1x_wt	2	1711695016_10	0.5	1	0.5	24	5	1.3	25	120	0	3	2	2	2	17.9451751807439
BCFJLNOQST0	wildtype	IL-7R_10x_wt	1	1712156016_1	0.5	1	0.5	24	5	1.3	25	120	0	3	2	2	1	3.13087574263533
BCFJLNOQST0	wildtype	IL-7R_10x_wt	2	1711678151_9	0.5	1	0.5	24	5	1.3	25	120	0	3	2	2	1	2.74802644701431
BCFJLNOQST0	wildtype	daIL-7R_1x_wt	1	1712156016_2	0.5	1	0.5	24	5	1.3	25	120	0	3	2	2	2	3.22506191551708
BCFJLNOQST0	wildtype	daIL-7R_1x_wt	2	1711695016_10	0.5	1	0.5	24	5	1.3	25	120	0	3	2	2	2	3.1044987223128
BCFJLNOQST0	wildtype	internal_control	1	1715867506_6	0.5	1	0.5	24	5	1.3	25	120	0	3	2	2	0	0.163583490593251
BCFJLNOQST0	wildtype	internal_control	2	1715867479_5	0.5	1	0.5	24	5	1.3	25	120	0	3	2	2	0	0.0998581367992562
BCFJLNOQST0	wildtype	internal_control	3	1715862705_4	0.5	1	0.5	24	5	1.3	25	120	0	3	2	2	0	0.162054672924155
BCFJLNOQST1	T-ALL	IL-7R_10x_wt	1	1715613669_25	0.5	1	0.5	24	5	1.3	25	480	0	3	2	2	1	15.8337054521254
BCFJLNOQST1	T-ALL	IL-7R_10x_wt	2	1714411081_11	0.5	1	0.5	24	5	1.3	25	480	0	3	2	2	1	16.8461759520872
BCFJLNOQST1	T-ALL	daIL-7R_1x_wt	1	1715614143_26	0.5	1	0.5	24	5	1.3	25	480	0	3	2	2	2	15.8829295731536
BCFJLNOQST1	T-ALL	daIL-7R_1x_wt	2	1715598488_12	0.5	1	0.5	24	5	1.3	25	480	0	3	2	2	2	15.761836876066
BCFJLNOQST1	T-ALL	daIL-7R_1x_wt	3	1715872775_12	0.5	1	0.5	24	5	1.3	25	480	0	3	2	2	2	15.5866052606036
BCFJLNOQST1	T-ALL	daIL-7R_1x_wt	4	1715872365_10	0.5	1	0.5	24	5	1.3	25	480	0	3	2	2	2	15.5640303722017
BCFJLNOQST1	T-ALL	daIL-7R_1x_wt	5	1715872736_11	0.5	1	0.5	24	5	1.3	25	480	0	3	2	2	2	15.9758031964878
BCFJLNOQST1	wildtype	IL-7R_10x_wt	1	1715613669_25	0.5	1	0.5	24	5	1.3	25	480	0	3	2	2	1	5.37778748344626
BCFJLNOQST1	wildtype	IL-7R_10x_wt	2	1714411081_11	0.5	1	0.5	24	5	1.3	25	480	0	3	2	2	1	5.46730030411732
BCFJLNOQST1	wildtype	daIL-7R_1x_wt	1	1715614143_26	0.5	1	0.5	24	5	1.3	25	480	0	3	2	2	2	4.93673525479885
BCFJLNOQST1	wildtype	daIL-7R_1x_wt	2	1715598488_12	0.5	1	0.5	24	5	1.3	25	480	0	3	2	2	2	4.92057932010584
BCFJLNOQST1	wildtype	daIL-7R_1x_wt	3	1715872775_12	0.5	1	0.5	24	5	1.3	25	480	0	3	2	2	2	4.97434123773768
BCFJLNOQST1	wildtype	daIL-7R_1x_wt	4	1715872365_10	0.5	1	0.5	24	5	1.3	25	480	0	3	2	2	2	4.82096807214864
BCFJLNOQST1	wildtype	daIL-7R_1x_wt	5	1715872736_11	0.5	1	0.5	24	5	1.3	25	480	0	3	2	2	2	5.25716041261189
BCFJLNOQST1	wildtype	internal_control	1	1715867592_8	0.5	1	0.5	24	5	1.3	25	480	0	3	2	2	0	1.70745949079659
BCFJLNOQST1	wildtype	internal_control	2	1715867589_7	0.5	1	0.5	24	5	1.3	25	480	0	3	2	2	0	1.6337284477057
BCFJLNOQST1	wildtype	internal_control	3	1715872228_9	0.5	1	0.5	24	5	1.3	25	480	0	3	2	2	0	1.62793908314666
BCFJLNOQST2	T-ALL	IL-7R_10x_wt	1	1712367450_569	0.5	1	0.5	24	5	1.3	25	120	0	5	4	3	1	11.1344263202209
BCFJLNOQST2	T-ALL	IL-7R_10x_wt	2	1711376677_1	0.5	1	0.5	24	5	1.3	25	120	0	5	4	3	1	12.3404064908533
BCFJLNOQST2	T-ALL	daIL-7R_1x_wt	1	1712373219_570	0.5	1	0.5	24	5	1.3	25	120	0	5	4	3	2	11.3728650601126
BCFJLNOQST2	T-ALL	daIL-7R_1x_wt	2	1711376677_2	0.5	1	0.5	24	5	1.3	25	120	0	5	4	3	2	10.2455527062557
BCFJLNOQST2	wildtype	IL-7R_10x_wt	1	1712367450_569	0.5	1	0.5	24	5	1.3	25	120	0	5	4	3	1	3.52169821434198
BCFJLNOQST2	wildtype	IL-7R_10x_wt	2	1711376677_1	0.5	1	0.5	24	5	1.3	25	120	0	5	4	3	1	3.72460579173464
BCFJLNOQST2	wildtype	daIL-7R_1x_wt	1	1712373219_570	0.5	1	0.5	24	5	1.3	25	120	0	5	4	3	2	3.76464957193003
BCFJLNOQST2	wildtype	daIL-7R_1x_wt	2	1711376677_2	0.5	1	0.5	24	5	1.3	25	120	0	5	4	3	2	3.2430380075595
BCFJLNOQST2	wildtype	internal_control	1	1712412888_57	0.5	1	0.5	24	5	1.3	25	120	0	5	4	3	0	3.07624505940848
BCFJLNOQST3	T-ALL	IL-7R_10x_wt	1	1711571919_33	0.5	1	0.5	24	5	1.3	25	480	0	5	4	3	1	10.7632123668144
BCFJLNOQST3	T-ALL	IL-7R_10x_wt	2	1712494711_601	0.5	1	0.5	24	5	1.3	25	480	0	5	4	3	1	11.8344710499842
BCFJLNOQST3	T-ALL	daIL-7R_1x_wt	1	1712504691_602	0.5	1	0.5	24	5	1.3	25	480	0	5	4	3	2	11.7228075311695
BCFJLNOQST3	T-ALL	daIL-7R_1x_wt	2	1712432800_67	0.5	1	0.5	24	5	1.3	25	480	0	5	4	3	2	16.3787012679642
BCFJLNOQST3	wildtype	IL-7R_10x_wt	1	1711571919_33	0.5	1	0.5	24	5	1.3	25	480	0	5	4	3	1	5.17348315390154
BCFJLNOQST3	wildtype	IL-7R_10x_wt	2	1712494711_601	0.5	1	0.5	24	5	1.3	25	480	0	5	4	3	1	5.56747013688152
BCFJLNOQST3	wildtype	daIL-7R_1x_wt	1	1712504691_602	0.5	1	0.5	24	5	1.3	25	480	0	5	4	3	2	5.5204299057713
BCFJLNOQST3	wildtype	daIL-7R_1x_wt	2	1712432800_67	0.5	1	0.5	24	5	1.3	25	480	0	5	4	3	2	6.51556967634532
BCFJLNOQST3	wildtype	internal_control	1	1712427156_66	0.5	1	0.5	24	5	1.3	25	480	0	5	4	3	0	4.60265434470042
BCFJLNOQST4	T-ALL	IL-7R_10x_wt	1	1715642190_27	0.5	1	0.5	24	5	1.3	100	120	0	3	2	2	1	15.5388557939384
BCFJLNOQST4	T-ALL	daIL-7R_1x_wt	1	1715715161_28	0.5	1	0.5	24	5	1.3	100	120	0	3	2	2	2	15.877380003214
BCFJLNOQST4	wildtype	IL-7R_10x_wt	1	1715642190_27	0.5	1	0.5	24	5	1.3	100	120	0	3	2	2	1	0.640630631874563
BCFJLNOQST4	wildtype	daIL-7R_1x_wt	1	1715715161_28	0.5	1	0.5	24	5	1.3	100	120	0	3	2	2	2	0.669288117811131
BCFJLNOQST5	T-ALL	IL-7R_10x_wt	1	1711857989_97	0.5	1	0.5	24	5	1.3	100	120	0	5	4	3	1	10.1724275086455
BCFJLNOQST5	T-ALL	IL-7R_10x_wt	2	1712716001_665	0.5	1	0.5	24	5	1.3	100	120	0	5	4	3	1	10.0306671362469
BCFJLNOQST5	T-ALL	daIL-7R_1x_wt	1	1712717518_666	0.5	1	0.5	24	5	1.3	100	120	0	5	4	3	2	10
BCFJLNOQST5	T-ALL	daIL-7R_1x_wt	2	1713474784_450	0.5	1	0.5	24	5	1.3	100	120	0	5	4	3	2	10.4614794472862
BCFJLNOQST5	wildtype	IL-7R_10x_wt	1	1711857989_97	0.5	1	0.5	24	5	1.3	100	120	0	5	4	3	1	0.575007404958917
BCFJLNOQST5	wildtype	IL-7R_10x_wt	2	1712716001_665	0.5	1	0.5	24	5	1.3	100	120	0	5	4	3	1	0.580618833522725
BCFJLNOQST5	wildtype	daIL-7R_1x_wt	1	1712717518_666	0.5	1	0.5	24	5	1.3	100	120	0	5	4	3	2	0.462120401824136
BCFJLNOQST5	wildtype	daIL-7R_1x_wt	2	1713474784_450	0.5	1	0.5	24	5	1.3	100	120	0	5	4	3	2	0.701925213616051
BCFJLNOQST5	wildtype	internal_control	1	1713471547_449	0.5	1	0.5	24	5	1.3	100	120	0	5	4	3	0	0.14659349926456
BCFJLNOQST6	T-ALL	IL-7R_10x_wt	1	1712790063_697	0.5	1	0.5	24	5	1.3	100	480	0	5	4	3	1	11.9076418036655
BCFJLNOQST6	T-ALL	IL-7R_10x_wt	2	1711939809_129	0.5	1	0.5	24	5	1.3	100	480	0	5	4	3	1	10.7262181593322
BCFJLNOQST6	T-ALL	daIL-7R_1x_wt	1	1712795318_698	0.5	1	0.5	24	5	1.3	100	480	0	5	4	3	2	10.5216004397237
BCFJLNOQST6	T-ALL	daIL-7R_1x_wt	2	1711939845_130	0.5	1	0.5	24	5	1.3	100	480	0	5	4	3	2	11.0861362250273
BCFJLNOQST6	wildtype	IL-7R_10x_wt	1	1712790063_697	0.5	1	0.5	24	5	1.3	100	480	0	5	4	3	1	3.3218820019076
BCFJLNOQST6	wildtype	IL-7R_10x_wt	2	1711939809_129	0.5	1	0.5	24	5	1.3	100	480	0	5	4	3	1	3.4151471165556
BCFJLNOQST6	wildtype	daIL-7R_1x_wt	1	1712795318_698	0.5	1	0.5	24	5	1.3	100	480	0	5	4	3	2	3.38502898343713
BCFJLNOQST6	wildtype	daIL-7R_1x_wt	2	1711939845_130	0.5	1	0.5	24	5	1.3	100	480	0	5	4	3	2	3.45745794360549
BCFJLNOQST6	wildtype	internal_control	1	1713499814_458	0.5	1	0.5	24	5	1.3	100	480	0	5	4	3	0	2.83891743789677
BCFJLNOQT0	T-ALL	IL-7R_10x_wt	1	1713261307_857	0.5	1	0.5	24	5	1.4	25	120	0	5	4	3	1	11.7431513941125
BCFJLNOQT0	T-ALL	IL-7R_10x_wt	2	1711385324_857	0.5	1	0.5	24	5	1.4	25	120	0	5	4	3	1	10.8641861446543
BCFJLNOQT0	T-ALL	daIL-7R_1x_wt	1	1711385556_858	0.5	1	0.5	24	5	1.4	25	120	0	5	4	3	2	11.1228279948077
BCFJLNOQT0	T-ALL	daIL-7R_1x_wt	2	1713263756_858	0.5	1	0.5	24	5	1.4	25	120	0	5	4	3	2	11.7364019313183
BCFJLNOQT0	wildtype	IL-7R_10x_wt	1	1713261307_857	0.5	1	0.5	24	5	1.4	25	120	0	5	4	3	1	3.43693655329837
BCFJLNOQT0	wildtype	IL-7R_10x_wt	2	1711385324_857	0.5	1	0.5	24	5	1.4	25	120	0	5	4	3	1	2.88118562512067
BCFJLNOQT0	wildtype	daIL-7R_1x_wt	1	1711385556_858	0.5	1	0.5	24	5	1.4	25	120	0	5	4	3	2	3.39310941179108
BCFJLNOQT0	wildtype	daIL-7R_1x_wt	2	1713263756_858	0.5	1	0.5	24	5	1.4	25	120	0	5	4	3	2	3.29033996926991
BCFJLNOQT0	wildtype	internal_control	1	1712473754_82	0.5	1	0.5	24	5	1.4	25	120	0	5	4	3	0	3.00823810894083
BCFJLNOQT1	T-ALL	IL-7R_10x_wt	1	1713363716_889	0.5	1	0.5	24	5	1.4	25	480	0	5	4	3	1	12.4450148458684
BCFJLNOQT1	T-ALL	IL-7R_10x_wt	2	1712509956_93	0.5	1	0.5	24	5	1.4	25	480	0	5	4	3	1	13.2318211786574
BCFJLNOQT1	T-ALL	daIL-7R_1x_wt	1	1713365843_890	0.5	1	0.5	24	5	1.4	25	480	0	5	4	3	2	9.97441458980553
BCFJLNOQT1	T-ALL	daIL-7R_1x_wt	2	1711500413_890	0.5	1	0.5	24	5	1.4	25	480	0	5	4	3	2	11.3072008091408
BCFJLNOQT1	wildtype	IL-7R_10x_wt	1	1713363716_889	0.5	1	0.5	24	5	1.4	25	480	0	5	4	3	1	5.31607935768014
BCFJLNOQT1	wildtype	IL-7R_10x_wt	2	1712509956_93	0.5	1	0.5	24	5	1.4	25	480	0	5	4	3	1	5.87695843655694
BCFJLNOQT1	wildtype	daIL-7R_1x_wt	1	1713365843_890	0.5	1	0.5	24	5	1.4	25	480	0	5	4	3	2	4.54028498405359
BCFJLNOQT1	wildtype	daIL-7R_1x_wt	2	1711500413_890	0.5	1	0.5	24	5	1.4	25	480	0	5	4	3	2	5.10860429721836
BCFJLNOQT1	wildtype	internal_control	1	1712502246_92	0.5	1	0.5	24	5	1.4	25	480	0	5	4	3	0	4.59755941747425
BCFJLNOQT2	T-ALL	IL-7R_10x_wt	1	1713793475_953	0.5	1	0.5	24	5	1.4	100	120	0	5	4	3	1	10.3793783670713
BCFJLNOQT2	T-ALL	IL-7R_10x_wt	2	1711711020_953	0.5	1	0.5	24	5	1.4	100	120	0	5	4	3	1	9.76818432477693
BCFJLNOQT2	T-ALL	daIL-7R_1x_wt	1	1711715160_954	0.5	1	0.5	24	5	1.4	100	120	0	5	4	3	2	10.1573469353628
BCFJLNOQT2	T-ALL	daIL-7R_1x_wt	2	1713799372_954	0.5	1	0.5	24	5	1.4	100	120	0	5	4	3	2	10.1873520732005
BCFJLNOQT2	wildtype	IL-7R_10x_wt	1	1713793475_953	0.5	1	0.5	24	5	1.4	100	120	0	5	4	3	1	0.170768155970508
BCFJLNOQT2	wildtype	IL-7R_10x_wt	2	1711711020_953	0.5	1	0.5	24	5	1.4	100	120	0	5	4	3	1	0.102726515166084
BCFJLNOQT2	wildtype	daIL-7R_1x_wt	1	1711715160_954	0.5	1	0.5	24	5	1.4	100	120	0	5	4	3	2	0.215394925763995
BCFJLNOQT2	wildtype	daIL-7R_1x_wt	2	1713799372_954	0.5	1	0.5	24	5	1.4	100	120	0	5	4	3	2	0.0865384615384615
BCFJLNOQT2	wildtype	internal_control	1	1713550700_476	0.5	1	0.5	24	5	1.4	100	120	0	5	4	3	0	0
BCFJLNOQT3	T-ALL	IL-7R_10x_wt	1	1713864846_985	0.5	1	0.5	24	5	1.4	100	480	0	5	4	3	1	10.7004397181411
BCFJLNOQT3	T-ALL	IL-7R_10x_wt	2	1711783772_985	0.5	1	0.5	24	5	1.4	100	480	0	5	4	3	1	10.5216004397237
BCFJLNOQT3	T-ALL	daIL-7R_1x_wt	1	1711785376_986	0.5	1	0.5	24	5	1.4	100	480	0	5	4	3	2	10.5565060546719
BCFJLNOQT3	T-ALL	daIL-7R_1x_wt	2	1713868772_986	0.5	1	0.5	24	5	1.4	100	480	0	5	4	3	2	10.3309168781146
BCFJLNOQT3	wildtype	IL-7R_10x_wt	1	1713864846_985	0.5	1	0.5	24	5	1.4	100	480	0	5	4	3	1	2.98688027236041
BCFJLNOQT3	wildtype	IL-7R_10x_wt	2	1711783772_985	0.5	1	0.5	24	5	1.4	100	480	0	5	4	3	1	3.4040610454765
BCFJLNOQT3	wildtype	daIL-7R_1x_wt	1	1711785376_986	0.5	1	0.5	24	5	1.4	100	480	0	5	4	3	2	2.63727775515456
BCFJLNOQT3	wildtype	daIL-7R_1x_wt	2	1713868772_986	0.5	1	0.5	24	5	1.4	100	480	0	5	4	3	2	2.65248318109692
BCFJLNOQT3	wildtype	internal_control	1	1713572970_484	0.5	1	0.5	24	5	1.4	100	480	0	5	4	3	0	2.74861020683394
BCFJNOQ1	T-ALL	IL-7R_10x_wt	1	1716510909_1471	0.5	1	0.5	24	7	1.4	50	120	0	5	4	3	1	7.18982455888002
BCFJNOQ1	T-ALL	IL-7R_10x_wt	2	1711513897_2057	0.5	1	0.5	24	7	1.4	50	120	0	5	4	3	1	7.56985560833095
BCFJNOQ1	T-ALL	daIL-7R_1x_wt	1	1716512290_1472	0.5	1	0.5	24	7	1.4	50	120	0	5	4	3	2	7.35755200461808
BCFJNOQ1	T-ALL	daIL-7R_1x_wt	2	1711513927_2058	0.5	1	0.5	24	7	1.4	50	120	0	5	4	3	2	7.49185309632968
BCFJNOQ1	wildtype	IL-7R_10x_wt	1	1716510909_1471	0.5	1	0.5	24	7	1.4	50	120	0	5	4	3	1	1.3358443254964
BCFJNOQ1	wildtype	IL-7R_10x_wt	2	1711513897_2057	0.5	1	0.5	24	7	1.4	50	120	0	5	4	3	1	1.36608983006914
BCFJNOQ1	wildtype	daIL-7R_1x_wt	1	1716512290_1472	0.5	1	0.5	24	7	1.4	50	120	0	5	4	3	2	0.920328106324402
BCFJNOQ1	wildtype	daIL-7R_1x_wt	2	1711513927_2058	0.5	1	0.5	24	7	1.4	50	120	0	5	4	3	2	1.02292943089683
BCFJNOQ1	wildtype	internal_control	1	1713026914_287	0.5	1	0.5	24	7	1.4	50	120	0	5	4	3	0	0.975497411607005
BCFJNOQ2	T-ALL	IL-7R_10x_wt	1	1717088600_1730	0.5	1	0.5	24	7	1.4	50	480	0	5	4	3	1	9.02236781302845
BCFJNOQ2	T-ALL	IL-7R_10x_wt	2	1711560914_2081	0.5	1	0.5	24	7	1.4	50	480	0	5	4	3	1	7.4262647547021
BCFJNOQ2	T-ALL	daIL-7R_1x_wt	1	1717090259_1731	0.5	1	0.5	24	7	1.4	50	480	0	5	4	3	2	9.04439411935845
BCFJNOQ2	T-ALL	daIL-7R_1x_wt	2	1711561024_2082	0.5	1	0.5	24	7	1.4	50	480	0	5	4	3	2	7.52356195605701
BCFJNOQ2	wildtype	IL-7R_10x_wt	1	1717088600_1730	0.5	1	0.5	24	7	1.4	50	480	0	5	4	3	1	3.14942250818251
BCFJNOQ2	wildtype	IL-7R_10x_wt	2	1711560914_2081	0.5	1	0.5	24	7	1.4	50	480	0	5	4	3	1	2.77642066197248
BCFJNOQ2	wildtype	daIL-7R_1x_wt	1	1717090259_1731	0.5	1	0.5	24	7	1.4	50	480	0	5	4	3	2	3.07309491634914
BCFJNOQ2	wildtype	daIL-7R_1x_wt	2	1711561024_2082	0.5	1	0.5	24	7	1.4	50	480	0	5	4	3	2	2.75468505007167
BCFJNOQ2	wildtype	internal_control	1	1713055156_297	0.5	1	0.5	24	7	1.4	50	480	0	5	4	3	0	2.9651522407092
BCFJNOQR0	T-ALL	IL-7R_10x_wt	1	1717196388_27	0.5	1	0.5	15	7	1.4	50	120	0	5	4	3	1	5
BCFJNOQR0	T-ALL	IL-7R_10x_wt	2	1711489463_1481	0.5	1	0.5	15	7	1.4	50	120	0	5	4	3	1	5.08746284125034
BCFJNOQR0	T-ALL	daIL-7R_1x_wt	1	1717196686_28	0.5	1	0.5	15	7	1.4	50	120	0	5	4	3	2	4.8073549220576
BCFJNOQR0	T-ALL	daIL-7R_1x_wt	2	1711489486_1482	0.5	1	0.5	15	7	1.4	50	120	0	5	4	3	2	5.75488750216347
BCFJNOQR0	wildtype	IL-7R_10x_wt	1	1717196388_27	0.5	1	0.5	15	7	1.4	50	120	0	5	4	3	1	0.80679079378129
BCFJNOQR0	wildtype	IL-7R_10x_wt	2	1711489463_1481	0.5	1	0.5	15	7	1.4	50	120	0	5	4	3	1	0.628371843567788
BCFJNOQR0	wildtype	daIL-7R_1x_wt	1	1717196686_28	0.5	1	0.5	15	7	1.4	50	120	0	5	4	3	2	0.898792742494922
BCFJNOQR0	wildtype	daIL-7R_1x_wt	2	1711489486_1482	0.5	1	0.5	15	7	1.4	50	120	0	5	4	3	2	0.878984868522911
BCFJNOQR0	wildtype	internal_control	1	1712891781_234	0.5	1	0.5	15	7	1.4	50	120	0	5	4	3	0	0.819720457635576
BCFJNOQR1	T-ALL	IL-7R_10x_wt	1	1716305676_1368	0.5	1	0.5	15	7	1.4	50	480	0	5	4	3	1	4.58496250072116
BCFJNOQR1	T-ALL	IL-7R_10x_wt	2	1711548755_1513	0.5	1	0.5	15	7	1.4	50	480	0	5	4	3	1	4.58496250072116
BCFJNOQR1	T-ALL	daIL-7R_1x_wt	1	1716305701_1369	0.5	1	0.5	15	7	1.4	50	480	0	5	4	3	2	5
BCFJNOQR1	T-ALL	daIL-7R_1x_wt	2	1711548775_1514	0.5	1	0.5	15	7	1.4	50	480	0	5	4	3	2	5.16992500144231
BCFJNOQR1	wildtype	IL-7R_10x_wt	1	1716305676_1368	0.5	1	0.5	15	7	1.4	50	480	0	5	4	3	1	2.16072808965522
BCFJNOQR1	wildtype	IL-7R_10x_wt	2	1711548755_1513	0.5	1	0.5	15	7	1.4	50	480	0	5	4	3	1	2.04613852821306
BCFJNOQR1	wildtype	daIL-7R_1x_wt	1	1716305701_1369	0.5	1	0.5	15	7	1.4	50	480	0	5	4	3	2	2.15344322762158
BCFJNOQR1	wildtype	daIL-7R_1x_wt	2	1711548775_1514	0.5	1	0.5	15	7	1.4	50	480	0	5	4	3	2	2.18335133443562
BCFJNOQR1	wildtype	internal_control	1	1712911145_242	0.5	1	0.5	15	7	1.4	50	480	0	5	4	3	0	2.32577643682328
BCFJNOQRS0	T-ALL	IL-7R_10x_wt	1	1717195966_25	0.5	1	0.5	15	7	1.3	50	120	0	5	4	3	1	5
BCFJNOQRS0	T-ALL	IL-7R_10x_wt	2	1711481733_1193	0.5	1	0.5	15	7	1.3	50	120	0	5	4	3	1	4.16992500144231
BCFJNOQRS0	T-ALL	daIL-7R_1x_wt	1	1717196046_26	0.5	1	0.5	15	7	1.3	50	120	0	5	4	3	2	4.58496250072116
BCFJNOQRS0	T-ALL	daIL-7R_1x_wt	2	1711481765_1194	0.5	1	0.5	15	7	1.3	50	120	0	5	4	3	2	5
BCFJNOQRS0	wildtype	IL-7R_10x_wt	1	1717195966_25	0.5	1	0.5	15	7	1.3	50	120	0	5	4	3	1	1.20337979007495
BCFJNOQRS0	wildtype	IL-7R_10x_wt	2	1711481733_1193	0.5	1	0.5	15	7	1.3	50	120	0	5	4	3	1	1.00434573883094
BCFJNOQRS0	wildtype	daIL-7R_1x_wt	1	1717196046_26	0.5	1	0.5	15	7	1.3	50	120	0	5	4	3	2	1.35985070042233
BCFJNOQRS0	wildtype	daIL-7R_1x_wt	2	1711481765_1194	0.5	1	0.5	15	7	1.3	50	120	0	5	4	3	2	1.14776211815893
BCFJNOQRS0	wildtype	internal_control	1	1712831715_209	0.5	1	0.5	15	7	1.3	50	120	0	5	4	3	0	0.876151544409194
BCFJNOQRS1	T-ALL	IL-7R_10x_wt	1	1716298307_1364	0.5	1	0.5	15	7	1.3	50	480	0	5	4	3	1	4.32192809488736
BCFJNOQRS1	T-ALL	IL-7R_10x_wt	2	1711541075_1225	0.5	1	0.5	15	7	1.3	50	480	0	5	4	3	1	5
BCFJNOQRS1	T-ALL	daIL-7R_1x_wt	1	1717239563_49	0.5	1	0.5	15	7	1.3	50	480	0	5	4	3	2	5
BCFJNOQRS1	T-ALL	daIL-7R_1x_wt	2	1711541169_1226	0.5	1	0.5	15	7	1.3	50	480	0	5	4	3	2	4.90689059560852
BCFJNOQRS1	wildtype	IL-7R_10x_wt	1	1716298307_1364	0.5	1	0.5	15	7	1.3	50	480	0	5	4	3	1	2.31709597619941
BCFJNOQRS1	wildtype	IL-7R_10x_wt	2	1711541075_1225	0.5	1	0.5	15	7	1.3	50	480	0	5	4	3	1	2.24236533967032
BCFJNOQRS1	wildtype	daIL-7R_1x_wt	1	1717239563_49	0.5	1	0.5	15	7	1.3	50	480	0	5	4	3	2	2.32210047459208
BCFJNOQRS1	wildtype	daIL-7R_1x_wt	2	1711541169_1226	0.5	1	0.5	15	7	1.3	50	480	0	5	4	3	2	2.27417112938873
BCFJNOQRS1	wildtype	internal_control	1	1712852065_218	0.5	1	0.5	15	7	1.3	50	480	0	5	4	3	0	2.28472363846088
BCFJNOQRST0	T-ALL	IL-7R_10x_wt	1	1717188741_21	0.5	1	0.5	15	7	1.3	25	120	0	5	4	3	1	5.4594316186373
BCFJNOQRST0	T-ALL	IL-7R_10x_wt	2	1711391902_1145	0.5	1	0.5	15	7	1.3	25	120	0	5	4	3	1	4.70043971814109
BCFJNOQRST0	T-ALL	daIL-7R_1x_wt	1	1717188764_22	0.5	1	0.5	15	7	1.3	25	120	0	5	4	3	2	5.08746284125034
BCFJNOQRST0	T-ALL	daIL-7R_1x_wt	2	1711391931_1146	0.5	1	0.5	15	7	1.3	25	120	0	5	4	3	2	4.4594316186373
BCFJNOQRST0	wildtype	IL-7R_10x_wt	1	1717188741_21	0.5	1	0.5	15	7	1.3	25	120	0	5	4	3	1	1.74915151634029
BCFJNOQRST0	wildtype	IL-7R_10x_wt	2	1711391902_1145	0.5	1	0.5	15	7	1.3	25	120	0	5	4	3	1	1.96675606577037
BCFJNOQRST0	wildtype	daIL-7R_1x_wt	1	1717188764_22	0.5	1	0.5	15	7	1.3	25	120	0	5	4	3	2	1.94242897286683
BCFJNOQRST0	wildtype	daIL-7R_1x_wt	2	1711391931_1146	0.5	1	0.5	15	7	1.3	25	120	0	5	4	3	2	1.83749273194281
BCFJNOQRST0	wildtype	internal_control	1	1712316984_10	0.5	1	0.5	15	7	1.3	25	120	0	5	4	3	0	1.86976367728236
BCFJNOQRST1	T-ALL	IL-7R_10x_wt	1	1717232066_45	0.5	1	0.5	15	7	1.3	25	480	0	5	4	3	1	5.70043971814109
BCFJNOQRST1	T-ALL	IL-7R_10x_wt	2	1711452054_1177	0.5	1	0.5	15	7	1.3	25	480	0	5	4	3	1	4.90689059560852
BCFJNOQRST1	T-ALL	daIL-7R_1x_wt	1	1717232266_46	0.5	1	0.5	15	7	1.3	25	480	0	5	4	3	2	4.90689059560852
BCFJNOQRST1	T-ALL	daIL-7R_1x_wt	2	1711452100_1178	0.5	1	0.5	15	7	1.3	25	480	0	5	4	3	2	6.20945336562895
BCFJNOQRST1	wildtype	IL-7R_10x_wt	1	1717232066_45	0.5	1	0.5	15	7	1.3	25	480	0	5	4	3	1	2.46805265221823
BCFJNOQRST1	wildtype	IL-7R_10x_wt	2	1711452054_1177	0.5	1	0.5	15	7	1.3	25	480	0	5	4	3	1	2.46921886388266
BCFJNOQRST1	wildtype	daIL-7R_1x_wt	1	1717232266_46	0.5	1	0.5	15	7	1.3	25	480	0	5	4	3	2	2.5453588872949
BCFJNOQRST1	wildtype	daIL-7R_1x_wt	2	1711452100_1178	0.5	1	0.5	15	7	1.3	25	480	0	5	4	3	2	2.40151604204747
BCFJNOQRST1	wildtype	internal_control	1	1712336016_18	0.5	1	0.5	15	7	1.3	25	480	0	5	4	3	0	2.6084129420644
BCFJNOQRST2	T-ALL	IL-7R_10x_wt	1	1717203144_29	0.5	1	0.5	15	7	1.3	100	120	0	5	4	3	1	4.8073549220576
BCFJNOQRST2	T-ALL	IL-7R_10x_wt	2	1711563523_1241	0.5	1	0.5	15	7	1.3	100	120	0	5	4	3	1	5
BCFJNOQRST2	T-ALL	daIL-7R_1x_wt	1	1717203224_30	0.5	1	0.5	15	7	1.3	100	120	0	5	4	3	2	5
BCFJNOQRST2	T-ALL	daIL-7R_1x_wt	2	1711563525_1242	0.5	1	0.5	15	7	1.3	100	120	0	5	4	3	2	4.70043971814109
BCFJNOQRST2	wildtype	IL-7R_10x_wt	1	1717203144_29	0.5	1	0.5	15	7	1.3	100	120	0	5	4	3	1	0.0408816176611991
BCFJNOQRST2	wildtype	IL-7R_10x_wt	2	1711563523_1241	0.5	1	0.5	15	7	1.3	100	120	0	5	4	3	1	0.0616992500144231
BCFJNOQRST2	wildtype	daIL-7R_1x_wt	1	1717203224_30	0.5	1	0.5	15	7	1.3	100	120	0	5	4	3	2	0.0288461538461538
BCFJNOQRST2	wildtype	daIL-7R_1x_wt	2	1711563525_1242	0.5	1	0.5	15	7	1.3	100	120	0	5	4	3	2	0.0186915887850467
BCFJNOQRST2	wildtype	internal_control	1	1713337724_399	0.5	1	0.5	15	7	1.3	100	120	0	5	4	3	0	0.0715562500068034
BCFJNOQRST3	T-ALL	IL-7R_10x_wt	1	1716357459_1396	0.5	1	0.5	15	7	1.3	100	480	0	5	4	3	1	5.08746284125034
BCFJNOQRST3	T-ALL	IL-7R_10x_wt	2	1711621970_1273	0.5	1	0.5	15	7	1.3	100	480	0	5	4	3	1	5
BCFJNOQRST3	T-ALL	daIL-7R_1x_wt	1	1716357553_1397	0.5	1	0.5	15	7	1.3	100	480	0	5	4	3	2	5
BCFJNOQRST3	T-ALL	daIL-7R_1x_wt	2	1711621981_1274	0.5	1	0.5	15	7	1.3	100	480	0	5	4	3	2	4.90689059560852
BCFJNOQRST3	wildtype	IL-7R_10x_wt	1	1716357459_1396	0.5	1	0.5	15	7	1.3	100	480	0	5	4	3	1	1.71951669750872
BCFJNOQRST3	wildtype	IL-7R_10x_wt	2	1711621970_1273	0.5	1	0.5	15	7	1.3	100	480	0	5	4	3	1	1.74821666037166
BCFJNOQRST3	wildtype	daIL-7R_1x_wt	1	1716357553_1397	0.5	1	0.5	15	7	1.3	100	480	0	5	4	3	2	1.8928953142165
BCFJNOQRST3	wildtype	daIL-7R_1x_wt	2	1711621981_1274	0.5	1	0.5	15	7	1.3	100	480	0	5	4	3	2	1.91454185936808
BCFJNOQRST3	wildtype	internal_control	1	1713358938_407	0.5	1	0.5	15	7	1.3	100	480	0	5	4	3	0	1.68331331886028
BCFJNOQRT0	T-ALL	IL-7R_10x_wt	1	1717189192_23	0.5	1	0.5	15	7	1.4	25	120	0	5	4	3	1	4.70043971814109
BCFJNOQRT0	T-ALL	IL-7R_10x_wt	2	1711399370_1433	0.5	1	0.5	15	7	1.4	25	120	0	5	4	3	1	5
BCFJNOQRT0	T-ALL	daIL-7R_1x_wt	1	1717189499_24	0.5	1	0.5	15	7	1.4	25	120	0	5	4	3	2	4.90689059560852
BCFJNOQRT0	T-ALL	daIL-7R_1x_wt	2	1711399517_1434	0.5	1	0.5	15	7	1.4	25	120	0	5	4	3	2	5
BCFJNOQRT0	wildtype	IL-7R_10x_wt	1	1717189192_23	0.5	1	0.5	15	7	1.4	25	120	0	5	4	3	1	1.55359719632936
BCFJNOQRT0	wildtype	IL-7R_10x_wt	2	1711399370_1433	0.5	1	0.5	15	7	1.4	25	120	0	5	4	3	1	1.75155774216649
BCFJNOQRT0	wildtype	daIL-7R_1x_wt	1	1717189499_24	0.5	1	0.5	15	7	1.4	25	120	0	5	4	3	2	1.60265540923926
BCFJNOQRT0	wildtype	daIL-7R_1x_wt	2	1711399517_1434	0.5	1	0.5	15	7	1.4	25	120	0	5	4	3	2	1.53367657189725
BCFJNOQRT0	wildtype	internal_control	1	1712365734_34	0.5	1	0.5	15	7	1.4	25	120	0	5	4	3	0	1.68608358774168
BCFJNOQRT1	T-ALL	IL-7R_10x_wt	1	1717232387_47	0.5	1	0.5	15	7	1.4	25	480	0	5	4	3	1	5.32192809488736
BCFJNOQRT1	T-ALL	IL-7R_10x_wt	2	1711459574_1465	0.5	1	0.5	15	7	1.4	25	480	0	5	4	3	1	5.32192809488736
BCFJNOQRT1	T-ALL	daIL-7R_1x_wt	1	1717232567_48	0.5	1	0.5	15	7	1.4	25	480	0	5	4	3	2	4.90689059560852
BCFJNOQRT1	T-ALL	daIL-7R_1x_wt	2	1711459639_1466	0.5	1	0.5	15	7	1.4	25	480	0	5	4	3	2	5
BCFJNOQRT1	wildtype	IL-7R_10x_wt	1	1717232387_47	0.5	1	0.5	15	7	1.4	25	480	0	5	4	3	1	2.53931850306726
BCFJNOQRT1	wildtype	IL-7R_10x_wt	2	1711459574_1465	0.5	1	0.5	15	7	1.4	25	480	0	5	4	3	1	2.44548850234378
BCFJNOQRT1	wildtype	daIL-7R_1x_wt	1	1717232567_48	0.5	1	0.5	15	7	1.4	25	480	0	5	4	3	2	2.48218346455108
BCFJNOQRT1	wildtype	daIL-7R_1x_wt	2	1711459639_1466	0.5	1	0.5	15	7	1.4	25	480	0	5	4	3	2	2.36430612191846
BCFJNOQRT1	wildtype	internal_control	1	1712384012_42	0.5	1	0.5	15	7	1.4	25	480	0	5	4	3	0	2.50767400068762
BCFJNOQRT2	T-ALL	IL-7R_10x_wt	1	1717203552_31	0.5	1	0.5	15	7	1.4	100	120	0	5	4	3	1	4.58496250072116
BCFJNOQRT2	T-ALL	IL-7R_10x_wt	2	1711570857_1529	0.5	1	0.5	15	7	1.4	100	120	0	5	4	3	1	4.90689059560852
BCFJNOQRT2	T-ALL	daIL-7R_1x_wt	1	1717203831_32	0.5	1	0.5	15	7	1.4	100	120	0	5	4	3	2	5
BCFJNOQRT2	T-ALL	daIL-7R_1x_wt	2	1711578048_1530	0.5	1	0.5	15	7	1.4	100	120	0	5	4	3	2	5
BCFJNOQRT2	wildtype	IL-7R_10x_wt	1	1717203552_31	0.5	1	0.5	15	7	1.4	100	120	0	5	4	3	1	0
BCFJNOQRT2	wildtype	IL-7R_10x_wt	2	1711570857_1529	0.5	1	0.5	15	7	1.4	100	120	0	5	4	3	1	0.0103092783505155
BCFJNOQRT2	wildtype	daIL-7R_1x_wt	1	1717203831_32	0.5	1	0.5	15	7	1.4	100	120	0	5	4	3	2	0
BCFJNOQRT2	wildtype	daIL-7R_1x_wt	2	1711578048_1530	0.5	1	0.5	15	7	1.4	100	120	0	5	4	3	2	0
BCFJNOQRT2	wildtype	internal_control	1	1713410272_426	0.5	1	0.5	15	7	1.4	100	120	0	5	4	3	0	0
BCFJNOQRT3	T-ALL	IL-7R_10x_wt	1	1716364668_1400	0.5	1	0.5	15	7	1.4	100	480	0	5	4	3	1	4.70043971814109
BCFJNOQRT3	T-ALL	IL-7R_10x_wt	2	1711628958_1561	0.5	1	0.5	15	7	1.4	100	480	0	5	4	3	1	4.8073549220576
BCFJNOQRT3	T-ALL	daIL-7R_1x_wt	1	1716364794_1401	0.5	1	0.5	15	7	1.4	100	480	0	5	4	3	2	4.90689059560852
BCFJNOQRT3	T-ALL	daIL-7R_1x_wt	2	1711636253_1562	0.5	1	0.5	15	7	1.4	100	480	0	5	4	3	2	5
BCFJNOQRT3	wildtype	IL-7R_10x_wt	1	1716364668_1400	0.5	1	0.5	15	7	1.4	100	480	0	5	4	3	1	1.61654140451644
BCFJNOQRT3	wildtype	IL-7R_10x_wt	2	1711628958_1561	0.5	1	0.5	15	7	1.4	100	480	0	5	4	3	1	1.62640038650958
BCFJNOQRT3	wildtype	daIL-7R_1x_wt	1	1716364794_1401	0.5	1	0.5	15	7	1.4	100	480	0	5	4	3	2	1.63380876736068
BCFJNOQRT3	wildtype	daIL-7R_1x_wt	2	1711636253_1562	0.5	1	0.5	15	7	1.4	100	480	0	5	4	3	2	1.42967277994485
BCFJNOQRT3	wildtype	internal_control	1	1713431475_434	0.5	1	0.5	15	7	1.4	100	480	0	5	4	3	0	1.59899765936735
BCFJNOQS0	T-ALL	IL-7R_10x_wt	1	1716503025_1467	0.5	1	0.5	24	7	1.3	50	120	0	5	4	3	1	8.4594316186373
BCFJNOQS0	T-ALL	IL-7R_10x_wt	2	1711491779_1769	0.5	1	0.5	24	7	1.3	50	120	0	5	4	3	1	7.4093909361377
BCFJNOQS0	T-ALL	daIL-7R_1x_wt	1	1716504890_1468	0.5	1	0.5	24	7	1.3	50	120	0	5	4	3	2	7.4262647547021
BCFJNOQS0	T-ALL	daIL-7R_1x_wt	2	1711491823_1770	0.5	1	0.5	24	7	1.3	50	120	0	5	4	3	2	7.94251450533924
BCFJNOQS0	wildtype	IL-7R_10x_wt	1	1716503025_1467	0.5	1	0.5	24	7	1.3	50	120	0	5	4	3	1	1.90635623431934
BCFJNOQS0	wildtype	IL-7R_10x_wt	2	1711491779_1769	0.5	1	0.5	24	7	1.3	50	120	0	5	4	3	1	1.4985881585164
BCFJNOQS0	wildtype	daIL-7R_1x_wt	1	1716504890_1468	0.5	1	0.5	24	7	1.3	50	120	0	5	4	3	2	1.60737457751331
BCFJNOQS0	wildtype	daIL-7R_1x_wt	2	1711491823_1770	0.5	1	0.5	24	7	1.3	50	120	0	5	4	3	2	1.97825937261038
BCFJNOQS0	wildtype	internal_control	1	1712952869_259	0.5	1	0.5	24	7	1.3	50	120	0	5	4	3	0	1.65258384811525
BCFJNOQS1	T-ALL	IL-7R_10x_wt	1	1717080340_1727	0.5	1	0.5	24	7	1.3	50	480	0	5	4	3	1	8.03342300153745
BCFJNOQS1	T-ALL	IL-7R_10x_wt	2	1711547852_1801	0.5	1	0.5	24	7	1.3	50	480	0	5	4	3	1	7.4757334309664
BCFJNOQS1	T-ALL	daIL-7R_1x_wt	1	1716615042_28	0.5	1	0.5	24	7	1.3	50	480	0	5	4	3	2	7.58496250072116
BCFJNOQS1	wildtype	IL-7R_10x_wt	1	1717080340_1727	0.5	1	0.5	24	7	1.3	50	480	0	5	4	3	1	3.16716276208367
BCFJNOQS1	wildtype	IL-7R_10x_wt	2	1711547852_1801	0.5	1	0.5	24	7	1.3	50	480	0	5	4	3	1	2.89642231466261
BCFJNOQS1	wildtype	daIL-7R_1x_wt	1	1716615042_28	0.5	1	0.5	24	7	1.3	50	480	0	5	4	3	2	3.24192254335942
BCFJNOQS1	wildtype	internal_control	1	1712976928_268	0.5	1	0.5	24	7	1.3	50	480	0	5	4	3	0	2.86182447256166
BCFJNOQST0	T-ALL	IL-7R_10x_wt	1	1716415569_1428	0.5	1	0.5	24	7	1.3	25	120	0	5	4	3	1	8.69348695749933
BCFJNOQST0	T-ALL	IL-7R_10x_wt	2	1711404517_1721	0.5	1	0.5	24	7	1.3	25	120	0	5	4	3	1	8.04439411935845
BCFJNOQST0	T-ALL	daIL-7R_1x_wt	1	1716415728_1429	0.5	1	0.5	24	7	1.3	25	120	0	5	4	3	2	9.53915881110803
BCFJNOQST0	T-ALL	daIL-7R_1x_wt	2	1711404617_1722	0.5	1	0.5	24	7	1.3	25	120	0	5	4	3	2	8.05528243550119
BCFJNOQST0	wildtype	IL-7R_10x_wt	1	1716415569_1428	0.5	1	0.5	24	7	1.3	25	120	0	5	4	3	1	2.85886684614311
BCFJNOQST0	wildtype	IL-7R_10x_wt	2	1711404517_1721	0.5	1	0.5	24	7	1.3	25	120	0	5	4	3	1	2.92995640318751
BCFJNOQST0	wildtype	daIL-7R_1x_wt	1	1716415728_1429	0.5	1	0.5	24	7	1.3	25	120	0	5	4	3	2	2.87864128236426
BCFJNOQST0	wildtype	daIL-7R_1x_wt	2	1711404617_1722	0.5	1	0.5	24	7	1.3	25	120	0	5	4	3	2	2.96661881182251
BCFJNOQST0	wildtype	internal_control	1	1712412989_58	0.5	1	0.5	24	7	1.3	25	120	0	5	4	3	0	2.69301563503779
BCFJNOQST1	T-ALL	IL-7R_10x_wt	1	1711463131_1753	0.5	1	0.5	24	7	1.3	25	480	0	5	4	3	1	7.78135971352466
BCFJNOQST1	T-ALL	daIL-7R_1x_wt	1	1716954610_1684	0.5	1	0.5	24	7	1.3	25	480	0	5	4	3	2	7.44294349584873
BCFJNOQST1	T-ALL	daIL-7R_1x_wt	2	1711463299_1754	0.5	1	0.5	24	7	1.3	25	480	0	5	4	3	2	7.14974711950468
BCFJNOQST1	wildtype	IL-7R_10x_wt	1	1711463131_1753	0.5	1	0.5	24	7	1.3	25	480	0	5	4	3	1	3.69024680552725
BCFJNOQST1	wildtype	daIL-7R_1x_wt	1	1716954610_1684	0.5	1	0.5	24	7	1.3	25	480	0	5	4	3	2	3.59116319090905
BCFJNOQST1	wildtype	daIL-7R_1x_wt	2	1711463299_1754	0.5	1	0.5	24	7	1.3	25	480	0	5	4	3	2	3.66551179324455
BCFJNOQST1	wildtype	internal_control	1	1712436855_68	0.5	1	0.5	24	7	1.3	25	480	0	5	4	3	0	3.46418253610501
BCFJNOQST2	T-ALL	IL-7R_10x_wt	1	1716587866_1511	0.5	1	0.5	24	7	1.3	100	120	0	5	4	3	1	7.5077946401987
BCFJNOQST2	T-ALL	IL-7R_10x_wt	2	1711568856_1817	0.5	1	0.5	24	7	1.3	100	120	0	5	4	3	1	8.03342300153745
BCFJNOQST2	T-ALL	daIL-7R_1x_wt	1	1716588181_1512	0.5	1	0.5	24	7	1.3	100	120	0	5	4	3	2	7.22881869049588
BCFJNOQST2	T-ALL	daIL-7R_1x_wt	2	1711568857_1818	0.5	1	0.5	24	7	1.3	100	120	0	5	4	3	2	7.4262647547021
BCFJNOQST2	wildtype	IL-7R_10x_wt	1	1716587866_1511	0.5	1	0.5	24	7	1.3	100	120	0	5	4	3	1	0.147368421052632
BCFJNOQST2	wildtype	IL-7R_10x_wt	2	1711568856_1817	0.5	1	0.5	24	7	1.3	100	120	0	5	4	3	1	0.140105585121727
BCFJNOQST2	wildtype	daIL-7R_1x_wt	1	1716588181_1512	0.5	1	0.5	24	7	1.3	100	120	0	5	4	3	2	0.109509068641591
BCFJNOQST2	wildtype	daIL-7R_1x_wt	2	1711568857_1818	0.5	1	0.5	24	7	1.3	100	120	0	5	4	3	2	0.288907174367887
BCFJNOQST2	wildtype	internal_control	1	1713478449_451	0.5	1	0.5	24	7	1.3	100	120	0	5	4	3	0	0.074566225982341
BCFJNOQST3	T-ALL	IL-7R_10x_wt	1	1717172607_1767	0.5	1	0.5	24	7	1.3	100	480	0	5	4	3	1	7.20945336562895
BCFJNOQST3	T-ALL	IL-7R_10x_wt	2	1711621479_1849	0.5	1	0.5	24	7	1.3	100	480	0	5	4	3	1	7.4757334309664
BCFJNOQST3	T-ALL	daIL-7R_1x_wt	1	1717173575_1768	0.5	1	0.5	24	7	1.3	100	480	0	5	4	3	2	8.90086680798075
BCFJNOQST3	T-ALL	daIL-7R_1x_wt	2	1711621479_1850	0.5	1	0.5	24	7	1.3	100	480	0	5	4	3	2	7.55458885167764
BCFJNOQST3	wildtype	IL-7R_10x_wt	1	1717172607_1767	0.5	1	0.5	24	7	1.3	100	480	0	5	4	3	1	2.43375781752946
BCFJNOQST3	wildtype	IL-7R_10x_wt	2	1711621479_1849	0.5	1	0.5	24	7	1.3	100	480	0	5	4	3	1	2.62788136370982
BCFJNOQST3	wildtype	daIL-7R_1x_wt	1	1717173575_1768	0.5	1	0.5	24	7	1.3	100	480	0	5	4	3	2	2.51926870238287
BCFJNOQST3	wildtype	daIL-7R_1x_wt	2	1711621479_1850	0.5	1	0.5	24	7	1.3	100	480	0	5	4	3	2	2.57988812832566
BCFJNOQST3	wildtype	internal_control	1	1713500612_459	0.5	1	0.5	24	7	1.3	100	480	0	5	4	3	0	2.4242899489534
BCFJNOQT0	T-ALL	IL-7R_10x_wt	1	1716423850_1432	0.5	1	0.5	24	7	1.4	25	120	0	5	4	3	1	6.97727992349992
BCFJNOQT0	T-ALL	IL-7R_10x_wt	2	1711416623_2009	0.5	1	0.5	24	7	1.4	25	120	0	5	4	3	1	8.15987133677839
BCFJNOQT0	T-ALL	daIL-7R_1x_wt	1	1716424680_1433	0.5	1	0.5	24	7	1.4	25	120	0	5	4	3	2	8.4178525148859
BCFJNOQT0	T-ALL	daIL-7R_1x_wt	2	1711416982_2010	0.5	1	0.5	24	7	1.4	25	120	0	5	4	3	2	7.44294349584873
BCFJNOQT0	wildtype	IL-7R_10x_wt	1	1716423850_1432	0.5	1	0.5	24	7	1.4	25	120	0	5	4	3	1	2.33706459815063
BCFJNOQT0	wildtype	IL-7R_10x_wt	2	1711416623_2009	0.5	1	0.5	24	7	1.4	25	120	0	5	4	3	1	2.32699239263835
BCFJNOQT0	wildtype	daIL-7R_1x_wt	1	1716424680_1433	0.5	1	0.5	24	7	1.4	25	120	0	5	4	3	2	2.48212691291229
BCFJNOQT0	wildtype	daIL-7R_1x_wt	2	1711416982_2010	0.5	1	0.5	24	7	1.4	25	120	0	5	4	3	2	2.26271155525906
BCFJNOQT0	wildtype	internal_control	1	1712477234_83	0.5	1	0.5	24	7	1.4	25	120	0	5	4	3	0	2.43525959983599
BCFJNOQT1	T-ALL	IL-7R_10x_wt	1	1716963122_1687	0.5	1	0.5	24	7	1.4	25	480	0	5	4	3	1	7.52356195605701
BCFJNOQT1	T-ALL	IL-7R_10x_wt	2	1711482015_2041	0.5	1	0.5	24	7	1.4	25	480	0	5	4	3	1	8.11894107272351
BCFJNOQT1	T-ALL	daIL-7R_1x_wt	1	1716964817_1688	0.5	1	0.5	24	7	1.4	25	480	0	5	4	3	2	8.10852445677817
BCFJNOQT1	T-ALL	daIL-7R_1x_wt	2	1711482064_2042	0.5	1	0.5	24	7	1.4	25	480	0	5	4	3	2	7.68650052718322
BCFJNOQT1	wildtype	IL-7R_10x_wt	1	1716963122_1687	0.5	1	0.5	24	7	1.4	25	480	0	5	4	3	1	3.46055585454068
BCFJNOQT1	wildtype	IL-7R_10x_wt	2	1711482015_2041	0.5	1	0.5	24	7	1.4	25	480	0	5	4	3	1	3.5115945199668
BCFJNOQT1	wildtype	daIL-7R_1x_wt	1	1716964817_1688	0.5	1	0.5	24	7	1.4	25	480	0	5	4	3	2	3.53386278706386
BCFJNOQT1	wildtype	daIL-7R_1x_wt	2	1711482064_2042	0.5	1	0.5	24	7	1.4	25	480	0	5	4	3	2	3.48411852404179
BCFJNOQT1	wildtype	internal_control	1	1712510257_94	0.5	1	0.5	24	7	1.4	25	480	0	5	4	3	0	3.32909824829154
BCFJNOQT2	T-ALL	IL-7R_10x_wt	1	1716595247_1515	0.5	1	0.5	24	7	1.4	100	120	0	5	4	3	1	7.71424551766612
BCFJNOQT2	T-ALL	IL-7R_10x_wt	2	1711584511_2097	0.5	1	0.5	24	7	1.4	100	120	0	5	4	3	1	7.33985000288462
BCFJNOQT2	T-ALL	daIL-7R_1x_wt	1	1716595290_1516	0.5	1	0.5	24	7	1.4	100	120	0	5	4	3	2	7.70043971814109
BCFJNOQT2	T-ALL	daIL-7R_1x_wt	2	1711591703_2098	0.5	1	0.5	24	7	1.4	100	120	0	5	4	3	2	7.58496250072116
BCFJNOQT2	wildtype	IL-7R_10x_wt	1	1716595247_1515	0.5	1	0.5	24	7	1.4	100	120	0	5	4	3	1	0.0492373809661173
BCFJNOQT2	wildtype	IL-7R_10x_wt	2	1711584511_2097	0.5	1	0.5	24	7	1.4	100	120	0	5	4	3	1	0.02
BCFJNOQT2	wildtype	daIL-7R_1x_wt	1	1716595290_1516	0.5	1	0.5	24	7	1.4	100	120	0	5	4	3	2	0.0588235294117647
BCFJNOQT2	wildtype	daIL-7R_1x_wt	2	1711591703_2098	0.5	1	0.5	24	7	1.4	100	120	0	5	4	3	2	0.00980392156862745
BCFJNOQT2	wildtype	internal_control	1	1713554808_477	0.5	1	0.5	24	7	1.4	100	120	0	5	4	3	0	0
BCFJNOQT3	T-ALL	IL-7R_10x_wt	1	1717180716_1771	0.5	1	0.5	24	7	1.4	100	480	0	5	4	3	1	7.56985560833095
BCFJNOQT3	T-ALL	IL-7R_10x_wt	2	1711643609_2129	0.5	1	0.5	24	7	1.4	100	480	0	5	4	3	1	7.10852445677817
BCFJNOQT3	T-ALL	daIL-7R_1x_wt	1	1717181851_1772	0.5	1	0.5	24	7	1.4	100	480	0	5	4	3	2	7.9188632372746
BCFJNOQT3	T-ALL	daIL-7R_1x_wt	2	1711651299_2130	0.5	1	0.5	24	7	1.4	100	480	0	5	4	3	2	7.71424551766612
BCFJNOQT3	wildtype	IL-7R_10x_wt	1	1717180716_1771	0.5	1	0.5	24	7	1.4	100	480	0	5	4	3	1	1.96350336236653
BCFJNOQT3	wildtype	IL-7R_10x_wt	2	1711643609_2129	0.5	1	0.5	24	7	1.4	100	480	0	5	4	3	1	2.07622353408006
BCFJNOQT3	wildtype	daIL-7R_1x_wt	1	1717181851_1772	0.5	1	0.5	24	7	1.4	100	480	0	5	4	3	2	1.97788331731665
BCFJNOQT3	wildtype	daIL-7R_1x_wt	2	1711651299_2130	0.5	1	0.5	24	7	1.4	100	480	0	5	4	3	2	2.10735052924583
BCFJNOQT3	wildtype	internal_control	1	1713576799_485	0.5	1	0.5	24	7	1.4	100	480	0	5	4	3	0	2.17891001060035
BCFL	T-ALL	IL-7R_10x_wt	1	2340234_13	0.5	1	0.5	24	5	1.4	50	240	0	4	3	2.5	1	10.6829945836817
BCFL	T-ALL	IL-7R_10x_wt	2	1717465225_169	0.5	1	0.5	24	5	1.4	50	240	0	4	3	2.5	1	11.1836353814732
BCFL	T-ALL	daIL-7R_1x_wt	1	1717476755_170	0.5	1	0.5	24	5	1.4	50	240	0	4	3	2.5	2	10.5468944598876
BCFL	T-ALL	daIL-7R_1x_wt	2	2384344_246	0.5	1	0.5	24	5	1.4	50	240	0	4	3	2.5	2	10.4346282276367
BCFL	wildtype	IL-7R_10x_wt	1	2340234_13	0.5	1	0.5	24	5	1.4	50	240	0	4	3	2.5	1	2.3016997652824
BCFL	wildtype	IL-7R_10x_wt	2	1717465225_169	0.5	1	0.5	24	5	1.4	50	240	0	4	3	2.5	1	2.99595532082297
BCFL	wildtype	daIL-7R_1x_wt	1	1717476755_170	0.5	1	0.5	24	5	1.4	50	240	0	4	3	2.5	2	2.33862232531538
BCFL	wildtype	daIL-7R_1x_wt	2	2384344_246	0.5	1	0.5	24	5	1.4	50	240	0	4	3	2.5	2	1.92219043935166
BCFL	wildtype	internal_control	1	2340103_5	0.5	1	0.5	24	5	1.4	50	240	0	4	3	2.5	0	1.57555720277824
BCFLN	T-ALL	IL-7R_10x_wt	1	2342307_61	0.5	1	0.5	24	5	1.4	50	240	0	4	3	3	1	10.6724253419715
BCFLN	T-ALL	IL-7R_10x_wt	2	1717486626_171	0.5	1	0.5	24	5	1.4	50	240	0	4	3	3	1	10.2969162068793
BCFLN	T-ALL	daIL-7R_1x_wt	1	2342318_69	0.5	1	0.5	24	5	1.4	50	240	0	4	3	3	2	10.8153832958135
BCFLN	T-ALL	daIL-7R_1x_wt	2	1717490119_172	0.5	1	0.5	24	5	1.4	50	240	0	4	3	3	2	9.88569637333939
BCFLN	wildtype	IL-7R_10x_wt	1	2342307_61	0.5	1	0.5	24	5	1.4	50	240	0	4	3	3	1	2.77760040105933
BCFLN	wildtype	IL-7R_10x_wt	2	1717486626_171	0.5	1	0.5	24	5	1.4	50	240	0	4	3	3	1	2.43027875546273
BCFLN	wildtype	daIL-7R_1x_wt	1	2342318_69	0.5	1	0.5	24	5	1.4	50	240	0	4	3	3	2	2.79712241844723
BCFLN	wildtype	daIL-7R_1x_wt	2	1717490119_172	0.5	1	0.5	24	5	1.4	50	240	0	4	3	3	2	2.99685055120353
BCFLN	wildtype	internal_control	1	2342270_53	0.5	1	0.5	24	5	1.4	50	240	0	4	3	3	0	2.58406858902798
BCFLNOQ	T-ALL	IL-7R_10x_wt	1	1713461217_921	0.5	1	0.5	24	5	1.4	50	240	0	5	4	3	1	10.18982455888
BCFLNOQ	T-ALL	IL-7R_10x_wt	2	1711618649_921	0.5	1	0.5	24	5	1.4	50	240	0	5	4	3	1	10.1395513523988
BCFLNOQ	T-ALL	daIL-7R_1x_wt	1	1713461296_922	0.5	1	0.5	24	5	1.4	50	240	0	5	4	3	2	11.3912435894274
BCFLNOQ	T-ALL	daIL-7R_1x_wt	2	1713038368_292	0.5	1	0.5	24	5	1.4	50	240	0	5	4	3	2	12.5294305541462
BCFLNOQ	wildtype	IL-7R_10x_wt	1	1713461217_921	0.5	1	0.5	24	5	1.4	50	240	0	5	4	3	1	3.1198148780598
BCFLNOQ	wildtype	IL-7R_10x_wt	2	1711618649_921	0.5	1	0.5	24	5	1.4	50	240	0	5	4	3	1	2.7959590887799
BCFLNOQ	wildtype	daIL-7R_1x_wt	1	1713461296_922	0.5	1	0.5	24	5	1.4	50	240	0	5	4	3	2	3.41087346050562
BCFLNOQ	wildtype	daIL-7R_1x_wt	2	1713038368_292	0.5	1	0.5	24	5	1.4	50	240	0	5	4	3	2	3.40983239500236
BCFLNOQ	wildtype	internal_control	1	1713036164_291	0.5	1	0.5	24	5	1.4	50	240	0	5	4	3	0	2.93251980971399
BCFLNOQR	T-ALL	IL-7R_10x_wt	1	1711491190_61	0.5	1	0.5	15	5	1.4	50	240	0	5	4	3	1	6.83289001416474
BCFLNOQR	T-ALL	IL-7R_10x_wt	2	1712021280_345	0.5	1	0.5	15	5	1.4	50	240	0	5	4	3	1	6.4262647547021
BCFLNOQR	T-ALL	daIL-7R_1x_wt	1	1712021281_346	0.5	1	0.5	15	5	1.4	50	240	0	5	4	3	2	6.85798099512757
BCFLNOQR	T-ALL	daIL-7R_1x_wt	2	1711493873_62	0.5	1	0.5	15	5	1.4	50	240	0	5	4	3	2	6.24792751344359
BCFLNOQR	wildtype	IL-7R_10x_wt	1	1711491190_61	0.5	1	0.5	15	5	1.4	50	240	0	5	4	3	1	2.29479341738527
BCFLNOQR	wildtype	IL-7R_10x_wt	2	1712021280_345	0.5	1	0.5	15	5	1.4	50	240	0	5	4	3	1	2.21929938794482
BCFLNOQR	wildtype	daIL-7R_1x_wt	1	1712021281_346	0.5	1	0.5	15	5	1.4	50	240	0	5	4	3	2	2.37763551484098
BCFLNOQR	wildtype	daIL-7R_1x_wt	2	1711493873_62	0.5	1	0.5	15	5	1.4	50	240	0	5	4	3	2	2.13219632514654
BCFLNOQR	wildtype	internal_control	1	1712900992_237	0.5	1	0.5	15	5	1.4	50	240	0	5	4	3	0	2.10168936266889
BCFLNOQRS	T-ALL	IL-7R_10x_wt	1	1711515703_73	0.5	1	0.5	15	5	1.3	50	240	0	5	4	3	1	6.32192809488736
BCFLNOQRS	T-ALL	IL-7R_10x_wt	2	1711628846_73	0.5	1	0.5	15	5	1.3	50	240	0	5	4	3	1	6.39231742277876
BCFLNOQRS	T-ALL	daIL-7R_1x_wt	1	1711629554_74	0.5	1	0.5	15	5	1.3	50	240	0	5	4	3	2	6.52356195605701
BCFLNOQRS	T-ALL	daIL-7R_1x_wt	2	1711515957_74	0.5	1	0.5	15	5	1.3	50	240	0	5	4	3	2	6.85798099512757
BCFLNOQRS	wildtype	IL-7R_10x_wt	1	1711515703_73	0.5	1	0.5	15	5	1.3	50	240	0	5	4	3	1	2.4707445029411
BCFLNOQRS	wildtype	IL-7R_10x_wt	2	1711628846_73	0.5	1	0.5	15	5	1.3	50	240	0	5	4	3	1	2.30991605180169
BCFLNOQRS	wildtype	daIL-7R_1x_wt	1	1711629554_74	0.5	1	0.5	15	5	1.3	50	240	0	5	4	3	2	2.56749611119423
BCFLNOQRS	wildtype	daIL-7R_1x_wt	2	1711515957_74	0.5	1	0.5	15	5	1.3	50	240	0	5	4	3	2	2.42437566360712
BCFLNOQRS	wildtype	internal_control	1	1712840787_212	0.5	1	0.5	15	5	1.3	50	240	0	5	4	3	0	2.43100376963164
BCFLNOQRST0	T-ALL	IL-7R_10x_wt	1	1711421665_25	0.5	1	0.5	15	5	1.3	25	240	0	5	4	3	1	7.49185309632968
BCFLNOQRST0	T-ALL	IL-7R_10x_wt	2	1711556108_25	0.5	1	0.5	15	5	1.3	25	240	0	5	4	3	1	6.8073549220576
BCFLNOQRST0	T-ALL	daIL-7R_1x_wt	1	1711556301_26	0.5	1	0.5	15	5	1.3	25	240	0	5	4	3	2	6.52356195605701
BCFLNOQRST0	T-ALL	daIL-7R_1x_wt	2	1711421718_26	0.5	1	0.5	15	5	1.3	25	240	0	5	4	3	2	7.02236781302845
BCFLNOQRST0	wildtype	IL-7R_10x_wt	1	1711421665_25	0.5	1	0.5	15	5	1.3	25	240	0	5	4	3	1	3.04844880425757
BCFLNOQRST0	wildtype	IL-7R_10x_wt	2	1711556108_25	0.5	1	0.5	15	5	1.3	25	240	0	5	4	3	1	2.89656760603097
BCFLNOQRST0	wildtype	daIL-7R_1x_wt	1	1711556301_26	0.5	1	0.5	15	5	1.3	25	240	0	5	4	3	2	2.96071343156031
BCFLNOQRST0	wildtype	daIL-7R_1x_wt	2	1711421718_26	0.5	1	0.5	15	5	1.3	25	240	0	5	4	3	2	2.81357721082538
BCFLNOQRST0	wildtype	internal_control	1	1712326478_13	0.5	1	0.5	15	5	1.3	25	240	0	5	4	3	0	2.9518892419426
BCFLNOQRST1	T-ALL	IL-7R_10x_wt	1	1711693424_121	0.5	1	0.5	15	5	1.3	100	240	0	5	4	3	1	6.8073549220576
BCFLNOQRST1	T-ALL	IL-7R_10x_wt	2	1711599513_121	0.5	1	0.5	15	5	1.3	100	240	0	5	4	3	1	6.32192809488736
BCFLNOQRST1	T-ALL	daIL-7R_1x_wt	1	1711599513_122	0.5	1	0.5	15	5	1.3	100	240	0	5	4	3	2	6.8073549220576
BCFLNOQRST1	T-ALL	daIL-7R_1x_wt	2	1711693425_122	0.5	1	0.5	15	5	1.3	100	240	0	5	4	3	2	6.61470984411521
BCFLNOQRST1	wildtype	IL-7R_10x_wt	1	1711693424_121	0.5	1	0.5	15	5	1.3	100	240	0	5	4	3	1	1.41283697847768
BCFLNOQRST1	wildtype	IL-7R_10x_wt	2	1711599513_121	0.5	1	0.5	15	5	1.3	100	240	0	5	4	3	1	1.44077020879063
BCFLNOQRST1	wildtype	daIL-7R_1x_wt	1	1711599513_122	0.5	1	0.5	15	5	1.3	100	240	0	5	4	3	2	1.43610567342394
BCFLNOQRST1	wildtype	daIL-7R_1x_wt	2	1711693425_122	0.5	1	0.5	15	5	1.3	100	240	0	5	4	3	2	1.55787881616159
BCFLNOQRST1	wildtype	internal_control	1	1713343498_402	0.5	1	0.5	15	5	1.3	100	240	0	5	4	3	0	1.33295821842333
BCFLNOQRT0	T-ALL	IL-7R_10x_wt	1	1717151806_2	0.5	1	0.5	15	5	1.4	25	240	0	5	4	3	1	6.35755200461808
BCFLNOQRT0	T-ALL	IL-7R_10x_wt	2	1711399406_13	0.5	1	0.5	15	5	1.4	25	240	0	5	4	3	1	6.55458885167764
BCFLNOQRT0	T-ALL	daIL-7R_1x_wt	1	1711950055_298	0.5	1	0.5	15	5	1.4	25	240	0	5	4	3	2	6.49185309632968
BCFLNOQRT0	T-ALL	daIL-7R_1x_wt	2	1711399944_14	0.5	1	0.5	15	5	1.4	25	240	0	5	4	3	2	6.78135971352466
BCFLNOQRT0	wildtype	IL-7R_10x_wt	1	1717151806_2	0.5	1	0.5	15	5	1.4	25	240	0	5	4	3	1	2.973573636376
BCFLNOQRT0	wildtype	IL-7R_10x_wt	2	1711399406_13	0.5	1	0.5	15	5	1.4	25	240	0	5	4	3	1	2.78931171630508
BCFLNOQRT0	wildtype	daIL-7R_1x_wt	1	1711950055_298	0.5	1	0.5	15	5	1.4	25	240	0	5	4	3	2	2.65373675501641
BCFLNOQRT0	wildtype	daIL-7R_1x_wt	2	1711399944_14	0.5	1	0.5	15	5	1.4	25	240	0	5	4	3	2	2.51515135401992
BCFLNOQRT0	wildtype	internal_control	1	1712374184_37	0.5	1	0.5	15	5	1.4	25	240	0	5	4	3	0	2.74794323662237
BCFLNOQRT1	T-ALL	IL-7R_10x_wt	1	1712090806_393	0.5	1	0.5	15	5	1.4	100	240	0	5	4	3	1	6.08746284125034
BCFLNOQRT1	T-ALL	IL-7R_10x_wt	2	1711577241_109	0.5	1	0.5	15	5	1.4	100	240	0	5	4	3	1	6.4262647547021
BCFLNOQRT1	T-ALL	daIL-7R_1x_wt	1	1712090808_394	0.5	1	0.5	15	5	1.4	100	240	0	5	4	3	2	6.85798099512757
BCFLNOQRT1	T-ALL	daIL-7R_1x_wt	2	1711577268_110	0.5	1	0.5	15	5	1.4	100	240	0	5	4	3	2	6.61470984411521
BCFLNOQRT1	wildtype	IL-7R_10x_wt	1	1712090806_393	0.5	1	0.5	15	5	1.4	100	240	0	5	4	3	1	0.95788003813305
BCFLNOQRT1	wildtype	IL-7R_10x_wt	2	1711577241_109	0.5	1	0.5	15	5	1.4	100	240	0	5	4	3	1	0.998774815823549
BCFLNOQRT1	wildtype	daIL-7R_1x_wt	1	1712090808_394	0.5	1	0.5	15	5	1.4	100	240	0	5	4	3	2	0.882410947216725
BCFLNOQRT1	wildtype	daIL-7R_1x_wt	2	1711577268_110	0.5	1	0.5	15	5	1.4	100	240	0	5	4	3	2	0.95127950146516
BCFLNOQRT1	wildtype	internal_control	1	1713416838_429	0.5	1	0.5	15	5	1.4	100	240	0	5	4	3	0	0.720212625122442
BCFLNOQS	T-ALL	IL-7R_10x_wt	1	1716768423_1596	0.5	1	0.5	24	5	1.3	50	240	0	5	4	3	1	12.2749604721406
BCFLNOQS	T-ALL	IL-7R_10x_wt	2	1712618675_633	0.5	1	0.5	24	5	1.3	50	240	0	5	4	3	1	11.5018371849023
BCFLNOQS	T-ALL	daIL-7R_1x_wt	1	1711741221_66	0.5	1	0.5	24	5	1.3	50	240	0	5	4	3	2	10.5679560754155
BCFLNOQS	T-ALL	daIL-7R_1x_wt	2	1712624983_634	0.5	1	0.5	24	5	1.3	50	240	0	5	4	3	2	12.2848241002246
BCFLNOQS	wildtype	IL-7R_10x_wt	1	1716768423_1596	0.5	1	0.5	24	5	1.3	50	240	0	5	4	3	1	3.43756099138018
BCFLNOQS	wildtype	IL-7R_10x_wt	2	1712618675_633	0.5	1	0.5	24	5	1.3	50	240	0	5	4	3	1	3.41271805329599
BCFLNOQS	wildtype	daIL-7R_1x_wt	1	1711741221_66	0.5	1	0.5	24	5	1.3	50	240	0	5	4	3	2	3.25162371425071
BCFLNOQS	wildtype	daIL-7R_1x_wt	2	1712624983_634	0.5	1	0.5	24	5	1.3	50	240	0	5	4	3	2	3.66711719213807
BCFLNOQS	wildtype	internal_control	1	1712959399_262	0.5	1	0.5	24	5	1.3	50	240	0	5	4	3	0	3.23288964122654
BCFLNOQST0	T-ALL	IL-7R_10x_wt	1	1716668772_1555	0.5	1	0.5	24	5	1.3	25	240	0	5	4	3	1	11.7788984760084
BCFLNOQST0	T-ALL	IL-7R_10x_wt	2	1711428208_17	0.5	1	0.5	24	5	1.3	25	240	0	5	4	3	1	12.1592406504117
BCFLNOQST0	T-ALL	daIL-7R_1x_wt	1	1712415947_586	0.5	1	0.5	24	5	1.3	25	240	0	5	4	3	2	10.0794847838268
BCFLNOQST0	T-ALL	daIL-7R_1x_wt	2	1711429413_18	0.5	1	0.5	24	5	1.3	25	240	0	5	4	3	2	13.9803181179575
BCFLNOQST0	wildtype	IL-7R_10x_wt	1	1716668772_1555	0.5	1	0.5	24	5	1.3	25	240	0	5	4	3	1	4.83902059643011
BCFLNOQST0	wildtype	IL-7R_10x_wt	2	1711428208_17	0.5	1	0.5	24	5	1.3	25	240	0	5	4	3	1	4.9488196783888
BCFLNOQST0	wildtype	daIL-7R_1x_wt	1	1712415947_586	0.5	1	0.5	24	5	1.3	25	240	0	5	4	3	2	4.3044893061853
BCFLNOQST0	wildtype	daIL-7R_1x_wt	2	1711429413_18	0.5	1	0.5	24	5	1.3	25	240	0	5	4	3	2	5.55564925500674
BCFLNOQST0	wildtype	internal_control	1	1712415348_61	0.5	1	0.5	24	5	1.3	25	240	0	5	4	3	0	3.66182594208795
BCFLNOQST1	T-ALL	IL-7R_10x_wt	1	1716857551_1634	0.5	1	0.5	24	5	1.3	100	240	0	5	4	3	1	10.7992816215219
BCFLNOQST1	T-ALL	IL-7R_10x_wt	2	1712750774_681	0.5	1	0.5	24	5	1.3	100	240	0	5	4	3	1	10.4429434958487
BCFLNOQST1	T-ALL	daIL-7R_1x_wt	1	1716858917_1635	0.5	1	0.5	24	5	1.3	100	240	0	5	4	3	2	10.5584207132687
BCFLNOQST1	T-ALL	daIL-7R_1x_wt	2	1712756353_682	0.5	1	0.5	24	5	1.3	100	240	0	5	4	3	2	10.3151495622563
BCFLNOQST1	wildtype	IL-7R_10x_wt	1	1716857551_1634	0.5	1	0.5	24	5	1.3	100	240	0	5	4	3	1	2.32354207654944
BCFLNOQST1	wildtype	IL-7R_10x_wt	2	1712750774_681	0.5	1	0.5	24	5	1.3	100	240	0	5	4	3	1	2.12843384171139
BCFLNOQST1	wildtype	daIL-7R_1x_wt	1	1716858917_1635	0.5	1	0.5	24	5	1.3	100	240	0	5	4	3	2	1.95350861621974
BCFLNOQST1	wildtype	daIL-7R_1x_wt	2	1712756353_682	0.5	1	0.5	24	5	1.3	100	240	0	5	4	3	2	2.25381016021318
BCFLNOQT0	T-ALL	IL-7R_10x_wt	1	1713308571_873	0.5	1	0.5	24	5	1.4	25	240	0	5	4	3	1	11.5830827675029
BCFLNOQT0	T-ALL	IL-7R_10x_wt	2	1712487062_87	0.5	1	0.5	24	5	1.4	25	240	0	5	4	3	1	12.6640027628865
BCFLNOQT0	T-ALL	daIL-7R_1x_wt	1	1711429350_874	0.5	1	0.5	24	5	1.4	25	240	0	5	4	3	2	10.5565060546719
BCFLNOQT0	T-ALL	daIL-7R_1x_wt	2	1713311739_874	0.5	1	0.5	24	5	1.4	25	240	0	5	4	3	2	10.5736471874933
BCFLNOQT0	wildtype	IL-7R_10x_wt	1	1713308571_873	0.5	1	0.5	24	5	1.4	25	240	0	5	4	3	1	4.1496991567957
BCFLNOQT0	wildtype	IL-7R_10x_wt	2	1712487062_87	0.5	1	0.5	24	5	1.4	25	240	0	5	4	3	1	4.4348230736429
BCFLNOQT0	wildtype	daIL-7R_1x_wt	1	1711429350_874	0.5	1	0.5	24	5	1.4	25	240	0	5	4	3	2	4.15370661228985
BCFLNOQT0	wildtype	daIL-7R_1x_wt	2	1713311739_874	0.5	1	0.5	24	5	1.4	25	240	0	5	4	3	2	4.38373580970754
BCFLNOQT0	wildtype	internal_control	1	1712484575_86	0.5	1	0.5	24	5	1.4	25	240	0	5	4	3	0	3.89036783486068
BCFLNOQT1	T-ALL	IL-7R_10x_wt	1	1713827828_969	0.5	1	0.5	24	5	1.4	100	240	0	5	4	3	1	10.7090838125503
BCFLNOQT1	T-ALL	IL-7R_10x_wt	2	1711747480_969	0.5	1	0.5	24	5	1.4	100	240	0	5	4	3	1	10.1472049249422
BCFLNOQT1	T-ALL	daIL-7R_1x_wt	1	1713831568_970	0.5	1	0.5	24	5	1.4	100	240	0	5	4	3	2	10.0525680508042
BCFLNOQT1	T-ALL	daIL-7R_1x_wt	2	1711749295_970	0.5	1	0.5	24	5	1.4	100	240	0	5	4	3	2	11.3837042924741
BCFLNOQT1	wildtype	IL-7R_10x_wt	1	1713827828_969	0.5	1	0.5	24	5	1.4	100	240	0	5	4	3	1	1.81786220039403
BCFLNOQT1	wildtype	IL-7R_10x_wt	2	1711747480_969	0.5	1	0.5	24	5	1.4	100	240	0	5	4	3	1	1.53259485927034
BCFLNOQT1	wildtype	daIL-7R_1x_wt	1	1713831568_970	0.5	1	0.5	24	5	1.4	100	240	0	5	4	3	2	1.37602047019284
BCFLNOQT1	wildtype	daIL-7R_1x_wt	2	1711749295_970	0.5	1	0.5	24	5	1.4	100	240	0	5	4	3	2	1.54322270237909
BCFLNOQT1	wildtype	internal_control	1	1713561544_480	0.5	1	0.5	24	5	1.4	100	240	0	5	4	3	0	0.93392829349827
BCFN	T-ALL	IL-7R_10x_wt	1	2341841_13	0.5	1	0.5	24	7	1.4	50	240	0	4	3	3	1	7.88264304936184
BCFN	T-ALL	daIL-7R_1x_wt	1	2341910_21	0.5	1	0.5	24	7	1.4	50	240	0	4	3	3	2	7.18982455888002
BCFN	wildtype	IL-7R_10x_wt	1	2341841_13	0.5	1	0.5	24	7	1.4	50	240	0	4	3	3	1	1.87854267670567
BCFN	wildtype	daIL-7R_1x_wt	1	2341910_21	0.5	1	0.5	24	7	1.4	50	240	0	4	3	3	2	1.84866703904351
BCFN	wildtype	internal_control	1	2341764_5	0.5	1	0.5	24	7	1.4	50	240	0	4	3	3	0	1.80020730588675
BCFNOQ	T-ALL	IL-7R_10x_wt	1	1716785424_1602	0.5	1	0.5	24	7	1.4	50	240	0	5	4	3	1	7.6724253419715
BCFNOQ	T-ALL	IL-7R_10x_wt	2	1711536828_2069	0.5	1	0.5	24	7	1.4	50	240	0	5	4	3	1	7.12928301694497
BCFNOQ	T-ALL	daIL-7R_1x_wt	1	1716788748_1603	0.5	1	0.5	24	7	1.4	50	240	0	5	4	3	2	7.82017896241519
BCFNOQ	T-ALL	daIL-7R_1x_wt	2	1711536920_2070	0.5	1	0.5	24	7	1.4	50	240	0	5	4	3	2	8.79441586635011
BCFNOQ	wildtype	IL-7R_10x_wt	1	1716785424_1602	0.5	1	0.5	24	7	1.4	50	240	0	5	4	3	1	2.30090057576708
BCFNOQ	wildtype	IL-7R_10x_wt	2	1711536828_2069	0.5	1	0.5	24	7	1.4	50	240	0	5	4	3	1	1.96245828026979
BCFNOQ	wildtype	daIL-7R_1x_wt	1	1716788748_1603	0.5	1	0.5	24	7	1.4	50	240	0	5	4	3	2	2.31356430997145
BCFNOQ	wildtype	daIL-7R_1x_wt	2	1711536920_2070	0.5	1	0.5	24	7	1.4	50	240	0	5	4	3	2	2.02065746572597
BCFNOQ	wildtype	internal_control	1	1713042574_293	0.5	1	0.5	24	7	1.4	50	240	0	5	4	3	0	2.42206448106314
BCFNOQR	T-ALL	IL-7R_10x_wt	1	1717217960_39	0.5	1	0.5	15	7	1.4	50	240	0	5	4	3	1	5.08746284125034
BCFNOQR	T-ALL	IL-7R_10x_wt	2	1711518926_1497	0.5	1	0.5	15	7	1.4	50	240	0	5	4	3	1	5
BCFNOQR	T-ALL	daIL-7R_1x_wt	1	1717218249_40	0.5	1	0.5	15	7	1.4	50	240	0	5	4	3	2	5
BCFNOQR	T-ALL	daIL-7R_1x_wt	2	1711518937_1498	0.5	1	0.5	15	7	1.4	50	240	0	5	4	3	2	5
BCFNOQR	wildtype	IL-7R_10x_wt	1	1717217960_39	0.5	1	0.5	15	7	1.4	50	240	0	5	4	3	1	1.53805332983645
BCFNOQR	wildtype	IL-7R_10x_wt	2	1711518926_1497	0.5	1	0.5	15	7	1.4	50	240	0	5	4	3	1	1.58208957432002
BCFNOQR	wildtype	daIL-7R_1x_wt	1	1717218249_40	0.5	1	0.5	15	7	1.4	50	240	0	5	4	3	2	1.59496267373222
BCFNOQR	wildtype	daIL-7R_1x_wt	2	1711518937_1498	0.5	1	0.5	15	7	1.4	50	240	0	5	4	3	2	1.76049891402499
BCFNOQR	wildtype	internal_control	1	1712901347_238	0.5	1	0.5	15	7	1.4	50	240	0	5	4	3	0	1.58125225983422
BCFNOQRS	T-ALL	IL-7R_10x_wt	1	1717217541_37	0.5	1	0.5	15	7	1.3	50	240	0	5	4	3	1	5
BCFNOQRS	T-ALL	IL-7R_10x_wt	2	1711511204_1209	0.5	1	0.5	15	7	1.3	50	240	0	5	4	3	1	5.08746284125034
BCFNOQRS	T-ALL	daIL-7R_1x_wt	1	1717217747_38	0.5	1	0.5	15	7	1.3	50	240	0	5	4	3	2	5
BCFNOQRS	T-ALL	daIL-7R_1x_wt	2	1711511289_1210	0.5	1	0.5	15	7	1.3	50	240	0	5	4	3	2	4.8073549220576
BCFNOQRS	wildtype	IL-7R_10x_wt	1	1717217541_37	0.5	1	0.5	15	7	1.3	50	240	0	5	4	3	1	1.85910581943105
BCFNOQRS	wildtype	IL-7R_10x_wt	2	1711511204_1209	0.5	1	0.5	15	7	1.3	50	240	0	5	4	3	1	1.86369299242257
BCFNOQRS	wildtype	daIL-7R_1x_wt	1	1717217747_38	0.5	1	0.5	15	7	1.3	50	240	0	5	4	3	2	1.82498862601278
BCFNOQRS	wildtype	daIL-7R_1x_wt	2	1711511289_1210	0.5	1	0.5	15	7	1.3	50	240	0	5	4	3	2	2.13970988208029
BCFNOQRS	wildtype	internal_control	1	1712840838_213	0.5	1	0.5	15	7	1.3	50	240	0	5	4	3	0	1.73425805155529
BCFNOQRST0	T-ALL	IL-7R_10x_wt	1	1717210208_33	0.5	1	0.5	15	7	1.3	25	240	0	5	4	3	1	5.08746284125034
BCFNOQRST0	T-ALL	IL-7R_10x_wt	2	1711421796_1161	0.5	1	0.5	15	7	1.3	25	240	0	5	4	3	1	5.39231742277876
BCFNOQRST0	T-ALL	daIL-7R_1x_wt	1	1717210305_34	0.5	1	0.5	15	7	1.3	25	240	0	5	4	3	2	5
BCFNOQRST0	T-ALL	daIL-7R_1x_wt	2	1711421887_1162	0.5	1	0.5	15	7	1.3	25	240	0	5	4	3	2	5
BCFNOQRST0	wildtype	IL-7R_10x_wt	1	1717210208_33	0.5	1	0.5	15	7	1.3	25	240	0	5	4	3	1	2.19720203073627
BCFNOQRST0	wildtype	IL-7R_10x_wt	2	1711421796_1161	0.5	1	0.5	15	7	1.3	25	240	0	5	4	3	1	2.09817842754086
BCFNOQRST0	wildtype	daIL-7R_1x_wt	1	1717210305_34	0.5	1	0.5	15	7	1.3	25	240	0	5	4	3	2	2.27555673996186
BCFNOQRST0	wildtype	daIL-7R_1x_wt	2	1711421887_1162	0.5	1	0.5	15	7	1.3	25	240	0	5	4	3	2	2.21983191361664
BCFNOQRST0	wildtype	internal_control	1	1712326493_14	0.5	1	0.5	15	7	1.3	25	240	0	5	4	3	0	2.32167169365624
BCFNOQRST1	T-ALL	IL-7R_10x_wt	1	1717224863_41	0.5	1	0.5	15	7	1.3	100	240	0	5	4	3	1	4.32192809488736
BCFNOQRST1	T-ALL	IL-7R_10x_wt	2	1711592583_1257	0.5	1	0.5	15	7	1.3	100	240	0	5	4	3	1	4.8073549220576
BCFNOQRST1	T-ALL	daIL-7R_1x_wt	1	1717225090_42	0.5	1	0.5	15	7	1.3	100	240	0	5	4	3	2	4.90689059560852
BCFNOQRST1	T-ALL	daIL-7R_1x_wt	2	1711592592_1258	0.5	1	0.5	15	7	1.3	100	240	0	5	4	3	2	4.90689059560852
BCFNOQRST1	wildtype	IL-7R_10x_wt	1	1717224863_41	0.5	1	0.5	15	7	1.3	100	240	0	5	4	3	1	1.01885876733268
BCFNOQRST1	wildtype	IL-7R_10x_wt	2	1711592583_1257	0.5	1	0.5	15	7	1.3	100	240	0	5	4	3	1	1.10420811464316
BCFNOQRST1	wildtype	daIL-7R_1x_wt	1	1717225090_42	0.5	1	0.5	15	7	1.3	100	240	0	5	4	3	2	1.04949051750494
BCFNOQRST1	wildtype	daIL-7R_1x_wt	2	1711592592_1258	0.5	1	0.5	15	7	1.3	100	240	0	5	4	3	2	1.08342640811755
BCFNOQRST1	wildtype	internal_control	1	1713348166_403	0.5	1	0.5	15	7	1.3	100	240	0	5	4	3	0	0.892722367827676
BCFNOQRT0	T-ALL	IL-7R_10x_wt	1	1717210647_35	0.5	1	0.5	15	7	1.4	25	240	0	5	4	3	1	5
BCFNOQRT0	T-ALL	IL-7R_10x_wt	2	1711429265_1449	0.5	1	0.5	15	7	1.4	25	240	0	5	4	3	1	5.39231742277876
BCFNOQRT0	T-ALL	daIL-7R_1x_wt	1	1717210980_36	0.5	1	0.5	15	7	1.4	25	240	0	5	4	3	2	4.8073549220576
BCFNOQRT0	T-ALL	daIL-7R_1x_wt	2	1711429414_1450	0.5	1	0.5	15	7	1.4	25	240	0	5	4	3	2	5
BCFNOQRT0	wildtype	IL-7R_10x_wt	1	1717210647_35	0.5	1	0.5	15	7	1.4	25	240	0	5	4	3	1	2.20637568776868
BCFNOQRT0	wildtype	IL-7R_10x_wt	2	1711429265_1449	0.5	1	0.5	15	7	1.4	25	240	0	5	4	3	1	2.23120006301337
BCFNOQRT0	wildtype	daIL-7R_1x_wt	1	1717210980_36	0.5	1	0.5	15	7	1.4	25	240	0	5	4	3	2	2.12012205991509
BCFNOQRT0	wildtype	daIL-7R_1x_wt	2	1711429414_1450	0.5	1	0.5	15	7	1.4	25	240	0	5	4	3	2	2.28525176262434
BCFNOQRT0	wildtype	internal_control	1	1712374767_38	0.5	1	0.5	15	7	1.4	25	240	0	5	4	3	0	2.16243972811881
BCFNOQRT1	T-ALL	IL-7R_10x_wt	1	1717225228_43	0.5	1	0.5	15	7	1.4	100	240	0	5	4	3	1	5
BCFNOQRT1	T-ALL	IL-7R_10x_wt	2	1711599909_1545	0.5	1	0.5	15	7	1.4	100	240	0	5	4	3	1	5
BCFNOQRT1	T-ALL	daIL-7R_1x_wt	1	1717225437_44	0.5	1	0.5	15	7	1.4	100	240	0	5	4	3	2	4.90689059560852
BCFNOQRT1	T-ALL	daIL-7R_1x_wt	2	1711607145_1546	0.5	1	0.5	15	7	1.4	100	240	0	5	4	3	2	5
BCFNOQRT1	wildtype	IL-7R_10x_wt	1	1717225228_43	0.5	1	0.5	15	7	1.4	100	240	0	5	4	3	1	0.513286962544178
BCFNOQRT1	wildtype	IL-7R_10x_wt	2	1711599909_1545	0.5	1	0.5	15	7	1.4	100	240	0	5	4	3	1	0.530711282698526
BCFNOQRT1	wildtype	daIL-7R_1x_wt	1	1717225437_44	0.5	1	0.5	15	7	1.4	100	240	0	5	4	3	2	0.678850432498793
BCFNOQRT1	wildtype	daIL-7R_1x_wt	2	1711607145_1546	0.5	1	0.5	15	7	1.4	100	240	0	5	4	3	2	0.605091417417387
BCFNOQRT1	wildtype	internal_control	1	1713420834_430	0.5	1	0.5	15	7	1.4	100	240	0	5	4	3	0	0.576677304348199
BCFNOQS0	T-ALL	IL-7R_10x_wt	1	1715994054_74	0.5	1	0.5	24	7	1.3	50	240	0	3	2	2	1	8.76818432477693
BCFNOQS0	T-ALL	IL-7R_10x_wt	2	1715996149_75	0.5	1	0.5	24	7	1.3	50	240	0	3	2	2	1	12.3624918060461
BCFNOQS0	T-ALL	IL-7R_10x_wt	3	1716032471_14	0.5	1	0.5	24	7	1.3	50	240	0	3	2	2	1	9.12412131182919
BCFNOQS0	T-ALL	IL-7R_10x_wt	4	1716031691_13	0.5	1	0.5	24	7	1.3	50	240	0	3	2	2	1	9.48381577726426
BCFNOQS0	T-ALL	IL-7R_10x_wt	5	1715989580_73	0.5	1	0.5	24	7	1.3	50	240	0	3	2	2	1	9.12412131182919
BCFNOQS0	T-ALL	IL-7R_10x_wt	6	1716038744_15	0.5	1	0.5	24	7	1.3	50	240	0	3	2	2	1	10.3641346550081
BCFNOQS0	T-ALL	daIL-7R_1x_wt	1	1716045963_17	0.5	1	0.5	24	7	1.3	50	240	0	3	2	2	2	11.3264294871223
BCFNOQS0	T-ALL	daIL-7R_1x_wt	2	1716046794_18	0.5	1	0.5	24	7	1.3	50	240	0	3	2	2	2	9.36194377373524
BCFNOQS0	T-ALL	daIL-7R_1x_wt	3	1716006093_77	0.5	1	0.5	24	7	1.3	50	240	0	3	2	2	2	12.5357613779867
BCFNOQS0	T-ALL	daIL-7R_1x_wt	4	1716039149_16	0.5	1	0.5	24	7	1.3	50	240	0	3	2	2	2	9.44708322620965
BCFNOQS0	T-ALL	daIL-7R_1x_wt	5	1716016089_78	0.5	1	0.5	24	7	1.3	50	240	0	3	2	2	2	16.0782967714607
BCFNOQS0	wildtype	IL-7R_10x_wt	1	1715994054_74	0.5	1	0.5	24	7	1.3	50	240	0	3	2	2	1	0.766118412231937
BCFNOQS0	wildtype	IL-7R_10x_wt	2	1715996149_75	0.5	1	0.5	24	7	1.3	50	240	0	3	2	2	1	1.76545718619662
BCFNOQS0	wildtype	IL-7R_10x_wt	3	1716032471_14	0.5	1	0.5	24	7	1.3	50	240	0	3	2	2	1	0.739397092883932
BCFNOQS0	wildtype	IL-7R_10x_wt	4	1716031691_13	0.5	1	0.5	24	7	1.3	50	240	0	3	2	2	1	1.02757513403381
BCFNOQS0	wildtype	IL-7R_10x_wt	5	1715989580_73	0.5	1	0.5	24	7	1.3	50	240	0	3	2	2	1	0.780896377751313
BCFNOQS0	wildtype	IL-7R_10x_wt	6	1716038744_15	0.5	1	0.5	24	7	1.3	50	240	0	3	2	2	1	1.45128229506547
BCFNOQS0	wildtype	daIL-7R_1x_wt	1	1716045963_17	0.5	1	0.5	24	7	1.3	50	240	0	3	2	2	2	1.66586294377055
BCFNOQS0	wildtype	daIL-7R_1x_wt	2	1716046794_18	0.5	1	0.5	24	7	1.3	50	240	0	3	2	2	2	1.08509502249605
BCFNOQS0	wildtype	daIL-7R_1x_wt	3	1716006093_77	0.5	1	0.5	24	7	1.3	50	240	0	3	2	2	2	1.90165506738068
BCFNOQS0	wildtype	daIL-7R_1x_wt	4	1716039149_16	0.5	1	0.5	24	7	1.3	50	240	0	3	2	2	2	0.743058758942975
BCFNOQS0	wildtype	daIL-7R_1x_wt	5	1716016089_78	0.5	1	0.5	24	7	1.3	50	240	0	3	2	2	2	2.0621233652334
BCFNOQS1	T-ALL	IL-7R_10x_wt	1	1716769923_1598	0.5	1	0.5	24	7	1.3	50	240	0	5	4	3	1	7.90689059560852
BCFNOQS1	T-ALL	IL-7R_10x_wt	2	1711519136_1785	0.5	1	0.5	24	7	1.3	50	240	0	5	4	3	1	8.61470984411521
BCFNOQS1	T-ALL	daIL-7R_1x_wt	1	1716774547_1599	0.5	1	0.5	24	7	1.3	50	240	0	5	4	3	2	8.43462822763673
BCFNOQS1	T-ALL	daIL-7R_1x_wt	2	1711519557_1786	0.5	1	0.5	24	7	1.3	50	240	0	5	4	3	2	7.58496250072116
BCFNOQS1	wildtype	IL-7R_10x_wt	1	1716769923_1598	0.5	1	0.5	24	7	1.3	50	240	0	5	4	3	1	2.75175989143645
BCFNOQS1	wildtype	IL-7R_10x_wt	2	1711519136_1785	0.5	1	0.5	24	7	1.3	50	240	0	5	4	3	1	2.7265071850631
BCFNOQS1	wildtype	daIL-7R_1x_wt	1	1716774547_1599	0.5	1	0.5	24	7	1.3	50	240	0	5	4	3	2	2.66258248060133
BCFNOQS1	wildtype	daIL-7R_1x_wt	2	1711519557_1786	0.5	1	0.5	24	7	1.3	50	240	0	5	4	3	2	2.7465590302927
BCFNOQS1	wildtype	internal_control	1	1712967140_264	0.5	1	0.5	24	7	1.3	50	240	0	5	4	3	0	2.46331671361969
BCFNOQST0	T-ALL	IL-7R_10x_wt	1	1716672072_1557	0.5	1	0.5	24	7	1.3	25	240	0	5	4	3	1	7.49185309632968
BCFNOQST0	T-ALL	IL-7R_10x_wt	2	1711433433_1737	0.5	1	0.5	24	7	1.3	25	240	0	5	4	3	1	8.10852445677817
BCFNOQST0	T-ALL	daIL-7R_1x_wt	1	1716674329_1558	0.5	1	0.5	24	7	1.3	25	240	0	5	4	3	2	7.37503943134692
BCFNOQST0	T-ALL	daIL-7R_1x_wt	2	1711433505_1738	0.5	1	0.5	24	7	1.3	25	240	0	5	4	3	2	7.6582114827518
BCFNOQST0	wildtype	IL-7R_10x_wt	1	1716672072_1557	0.5	1	0.5	24	7	1.3	25	240	0	5	4	3	1	3.32402711803241
BCFNOQST0	wildtype	IL-7R_10x_wt	2	1711433433_1737	0.5	1	0.5	24	7	1.3	25	240	0	5	4	3	1	3.26756118932898
BCFNOQST0	wildtype	daIL-7R_1x_wt	1	1716674329_1558	0.5	1	0.5	24	7	1.3	25	240	0	5	4	3	2	3.11777381869816
BCFNOQST0	wildtype	daIL-7R_1x_wt	2	1711433505_1738	0.5	1	0.5	24	7	1.3	25	240	0	5	4	3	2	3.20634928057832
BCFNOQST0	wildtype	internal_control	1	1712422868_62	0.5	1	0.5	24	7	1.3	25	240	0	5	4	3	0	3.04507369587474
BCFNOQST1	T-ALL	IL-7R_10x_wt	1	1716869243_1638	0.5	1	0.5	24	7	1.3	100	240	0	5	4	3	1	7.4594316186373
BCFNOQST1	T-ALL	IL-7R_10x_wt	2	1711594628_1833	0.5	1	0.5	24	7	1.3	100	240	0	5	4	3	1	7.70043971814109
BCFNOQST1	T-ALL	daIL-7R_1x_wt	1	1716869640_1639	0.5	1	0.5	24	7	1.3	100	240	0	5	4	3	2	7.4757334309664
BCFNOQST1	T-ALL	daIL-7R_1x_wt	2	1711594628_1834	0.5	1	0.5	24	7	1.3	100	240	0	5	4	3	2	8.29462074889163
BCFNOQST1	wildtype	IL-7R_10x_wt	1	1716869243_1638	0.5	1	0.5	24	7	1.3	100	240	0	5	4	3	1	1.04312136200688
BCFNOQST1	wildtype	IL-7R_10x_wt	2	1711594628_1833	0.5	1	0.5	24	7	1.3	100	240	0	5	4	3	1	1.52903976117036
BCFNOQST1	wildtype	daIL-7R_1x_wt	1	1716869640_1639	0.5	1	0.5	24	7	1.3	100	240	0	5	4	3	2	1.74454785350767
BCFNOQST1	wildtype	daIL-7R_1x_wt	2	1711594628_1834	0.5	1	0.5	24	7	1.3	100	240	0	5	4	3	2	1.54813074482301
BCFNOQST1	wildtype	internal_control	1	1713489263_455	0.5	1	0.5	24	7	1.3	100	240	0	5	4	3	0	1.39003361794553
BCFNOQT0	T-ALL	IL-7R_10x_wt	1	1716685656_1561	0.5	1	0.5	24	7	1.4	25	240	0	5	4	3	1	8.02236781302845
BCFNOQT0	T-ALL	IL-7R_10x_wt	2	1711448681_2025	0.5	1	0.5	24	7	1.4	25	240	0	5	4	3	1	7.87036471958341
BCFNOQT0	T-ALL	daIL-7R_1x_wt	1	1716688182_1562	0.5	1	0.5	24	7	1.4	25	240	0	5	4	3	2	7.78135971352466
BCFNOQT0	T-ALL	daIL-7R_1x_wt	2	1712491971_89	0.5	1	0.5	24	7	1.4	25	240	0	5	4	3	2	8.23840473932508
BCFNOQT0	wildtype	IL-7R_10x_wt	1	1716685656_1561	0.5	1	0.5	24	7	1.4	25	240	0	5	4	3	1	3.00949608592816
BCFNOQT0	wildtype	IL-7R_10x_wt	2	1711448681_2025	0.5	1	0.5	24	7	1.4	25	240	0	5	4	3	1	2.8176445598838
BCFNOQT0	wildtype	daIL-7R_1x_wt	1	1716688182_1562	0.5	1	0.5	24	7	1.4	25	240	0	5	4	3	2	3.04050994745367
BCFNOQT0	wildtype	daIL-7R_1x_wt	2	1712491971_89	0.5	1	0.5	24	7	1.4	25	240	0	5	4	3	2	2.92783808975627
BCFNOQT0	wildtype	internal_control	1	1712490408_88	0.5	1	0.5	24	7	1.4	25	240	0	5	4	3	0	2.74949428075016
BCFNOQT1	T-ALL	IL-7R_10x_wt	1	1716876589_1642	0.5	1	0.5	24	7	1.4	100	240	0	5	4	3	1	7.14974711950468
BCFNOQT1	T-ALL	IL-7R_10x_wt	2	1711613724_2113	0.5	1	0.5	24	7	1.4	100	240	0	5	4	3	1	7.4093909361377
BCFNOQT1	T-ALL	daIL-7R_1x_wt	1	1716877178_1643	0.5	1	0.5	24	7	1.4	100	240	0	5	4	3	2	7.4757334309664
BCFNOQT1	T-ALL	daIL-7R_1x_wt	2	1711620990_2114	0.5	1	0.5	24	7	1.4	100	240	0	5	4	3	2	7.49185309632968
BCFNOQT1	wildtype	IL-7R_10x_wt	1	1716876589_1642	0.5	1	0.5	24	7	1.4	100	240	0	5	4	3	1	1.0566582336586
BCFNOQT1	wildtype	IL-7R_10x_wt	2	1711613724_2113	0.5	1	0.5	24	7	1.4	100	240	0	5	4	3	1	1.09706214503678
BCFNOQT1	wildtype	daIL-7R_1x_wt	1	1716877178_1643	0.5	1	0.5	24	7	1.4	100	240	0	5	4	3	2	0.806125545170814
BCFNOQT1	wildtype	daIL-7R_1x_wt	2	1711620990_2114	0.5	1	0.5	24	7	1.4	100	240	0	5	4	3	2	1.01861576254882
BCFNOQT1	wildtype	internal_control	1	1713565589_481	0.5	1	0.5	24	7	1.4	100	240	0	5	4	3	0	0.856257679244602
BCFS	wildtype	internal_control	1	1716160409_19	0.5	1	0.5	24	7	1.3	50	240	0	4	3	2.5	0	1.80272072506643
BCFS	wildtype	internal_control	2	1716160638_20	0.5	1	0.5	24	7	1.3	50	240	0	4	3	2.5	0	1.55433588477621
BCFS	wildtype	internal_control	3	1716166770_21	0.5	1	0.5	24	7	1.3	50	240	0	4	3	2.5	0	1.57870887446666
BCH	T-ALL	IL-7R_10x_wt	1	2339328_33	0.5	0	0.5	24	7	1.4	50	240	1	4	3	2.5	1	7.3037807481771
BCH	T-ALL	IL-7R_10x_wt	2	1661841757_185	0.5	0	0.5	24	7	1.4	50	240	1	4	3	2.5	1	7.4594316186373
BCH	T-ALL	IL-7R_10x_wt	3	1661817609_185	0.5	0	0.5	24	7	1.4	50	240	1	4	3	2.5	1	7.51569983828404
BCH	T-ALL	IL-7R_10x_wt	4	1661858189_185	0.5	0	0.5	24	7	1.4	50	240	1	4	3	2.5	1	7.60733031374961
BCH	T-ALL	daIL-7R_1x_wt	1	2339353_41	0.5	0	0.5	24	7	1.4	50	240	1	4	3	2.5	2	7.20945336562895
BCH	T-ALL	daIL-7R_1x_wt	2	1661842264_201	0.5	0	0.5	24	7	1.4	50	240	1	4	3	2.5	2	7.3037807481771
BCH	T-ALL	daIL-7R_1x_wt	3	1661818265_201	0.5	0	0.5	24	7	1.4	50	240	1	4	3	2.5	2	7.7279204545632
BCH	wildtype	IL-7R_10x_wt	1	2339328_33	0.5	0	0.5	24	7	1.4	50	240	1	4	3	2.5	1	0.93508072336382
BCH	wildtype	IL-7R_10x_wt	2	1661841757_185	0.5	0	0.5	24	7	1.4	50	240	1	4	3	2.5	1	0.700023489153294
BCH	wildtype	IL-7R_10x_wt	3	1661817609_185	0.5	0	0.5	24	7	1.4	50	240	1	4	3	2.5	1	0.683012820589098
BCH	wildtype	IL-7R_10x_wt	4	1661858189_185	0.5	0	0.5	24	7	1.4	50	240	1	4	3	2.5	1	0.622086550700953
BCH	wildtype	daIL-7R_1x_wt	1	2339353_41	0.5	0	0.5	24	7	1.4	50	240	1	4	3	2.5	2	0.750328408491461
BCH	wildtype	daIL-7R_1x_wt	2	1661842264_201	0.5	0	0.5	24	7	1.4	50	240	1	4	3	2.5	2	0.700532067685464
BCH	wildtype	daIL-7R_1x_wt	3	1661818265_201	0.5	0	0.5	24	7	1.4	50	240	1	4	3	2.5	2	0.912812464495887
BCH	wildtype	internal_control	1	2339287_25	0.5	0	0.5	24	7	1.4	50	240	1	4	3	2.5	0	1.22966328572838
BCH	wildtype	internal_control	2	1661813028_153	0.5	0	0.5	24	7	1.4	50	240	1	4	3	2.5	0	0.992051585355254
BCH	wildtype	internal_control	3	1661857592_145	0.5	0	0.5	24	7	1.4	50	240	1	4	3	2.5	0	1.33052223945712
BCH	wildtype	internal_control	4	1661838626_153	0.5	0	0.5	24	7	1.4	50	240	1	4	3	2.5	0	0.884712589437049
BCH	wildtype	internal_control	5	1661839757_161	0.5	0	0.5	24	7	1.4	50	240	1	4	3	2.5	0	1.11013482958883
BCH	wildtype	internal_control	6	1661814048_161	0.5	0	0.5	24	7	1.4	50	240	1	4	3	2.5	0	0.823092202854189
BCH	wildtype	internal_control	7	1661812676_145	0.5	0	0.5	24	7	1.4	50	240	1	4	3	2.5	0	1.07300235313803
BCH	wildtype	internal_control	8	1661857816_153	0.5	0	0.5	24	7	1.4	50	240	1	4	3	2.5	0	0.812450005947094
BCH	wildtype	internal_control	9	1661838017_145	0.5	0	0.5	24	7	1.4	50	240	1	4	3	2.5	0	0.886456535093695
BCHJLNOQ	T-ALL	IL-7R_10x_wt	1	1711910410_1041	0.5	0	0.5	24	5	1.4	50	120	1	5	4	3	1	9.89026427702111
BCHJLNOQ	T-ALL	IL-7R_10x_wt	2	1714039733_1041	0.5	0	0.5	24	5	1.4	50	120	1	5	4	3	1	9.81378119121704
BCHJLNOQ	T-ALL	daIL-7R_1x_wt	1	1714045168_1042	0.5	0	0.5	24	5	1.4	50	120	1	5	4	3	2	10.6366246205437
BCHJLNOQ	T-ALL	daIL-7R_1x_wt	2	1713264167_374	0.5	0	0.5	24	5	1.4	50	120	1	5	4	3	2	10.5507467853832
BCHJLNOQ	wildtype	IL-7R_10x_wt	1	1711910410_1041	0.5	0	0.5	24	5	1.4	50	120	1	5	4	3	1	0.959112250063595
BCHJLNOQ	wildtype	IL-7R_10x_wt	2	1714039733_1041	0.5	0	0.5	24	5	1.4	50	120	1	5	4	3	1	0.975161475361256
BCHJLNOQ	wildtype	daIL-7R_1x_wt	1	1714045168_1042	0.5	0	0.5	24	5	1.4	50	120	1	5	4	3	2	1.21537590131021
BCHJLNOQ	wildtype	daIL-7R_1x_wt	2	1713264167_374	0.5	0	0.5	24	5	1.4	50	120	1	5	4	3	2	1.00616206555458
BCHJLNOQ	wildtype	internal_control	1	1713257569_373	0.5	0	0.5	24	5	1.4	50	120	1	5	4	3	0	1.17528252620167
BCHJLNOQR0	T-ALL	IL-7R_10x_wt	1	1716289993_458	0.5	0	0.5	15	5	1.4	50	120	1	5	4	3	1	6.7279204545632
BCHJLNOQR0	T-ALL	IL-7R_10x_wt	2	1711717277_181	0.5	0	0.5	15	5	1.4	50	120	1	5	4	3	1	6.85798099512757
BCHJLNOQR0	T-ALL	daIL-7R_1x_wt	1	1712197077_466	0.5	0	0.5	15	5	1.4	50	120	1	5	4	3	2	6.52356195605701
BCHJLNOQR0	T-ALL	daIL-7R_1x_wt	2	1711717277_182	0.5	0	0.5	15	5	1.4	50	120	1	5	4	3	2	6.6724253419715
BCHJLNOQR0	wildtype	IL-7R_10x_wt	1	1716289993_458	0.5	0	0.5	15	5	1.4	50	120	1	5	4	3	1	0.796663106018359
BCHJLNOQR0	wildtype	IL-7R_10x_wt	2	1711717277_181	0.5	0	0.5	15	5	1.4	50	120	1	5	4	3	1	0.746420682017681
BCHJLNOQR0	wildtype	daIL-7R_1x_wt	1	1712197077_466	0.5	0	0.5	15	5	1.4	50	120	1	5	4	3	2	0.960352469410336
BCHJLNOQR0	wildtype	daIL-7R_1x_wt	2	1711717277_182	0.5	0	0.5	15	5	1.4	50	120	1	5	4	3	2	1.04104033534997
BCHJLNOQR0	wildtype	internal_control	1	1713156197_336	0.5	0	0.5	15	5	1.4	50	120	1	5	4	3	0	1.038129279398
BCHJLNOQR1	T-ALL	IL-7R_10x_wt	1	1712243374_497	0.5	0	0.5	15	5	1.4	50	480	1	5	4	3	1	6.83289001416474
BCHJLNOQR1	T-ALL	IL-7R_10x_wt	2	1711777209_213	0.5	0	0.5	15	5	1.4	50	480	1	5	4	3	1	6.70043971814109
BCHJLNOQR1	T-ALL	daIL-7R_1x_wt	1	1711777210_214	0.5	0	0.5	15	5	1.4	50	480	1	5	4	3	2	6.64385618977472
BCHJLNOQR1	T-ALL	daIL-7R_1x_wt	2	1712243680_498	0.5	0	0.5	15	5	1.4	50	480	1	5	4	3	2	7.08746284125034
BCHJLNOQR1	wildtype	IL-7R_10x_wt	1	1712243374_497	0.5	0	0.5	15	5	1.4	50	480	1	5	4	3	1	2.26547228269339
BCHJLNOQR1	wildtype	IL-7R_10x_wt	2	1711777209_213	0.5	0	0.5	15	5	1.4	50	480	1	5	4	3	1	2.55710913230298
BCHJLNOQR1	wildtype	daIL-7R_1x_wt	1	1711777210_214	0.5	0	0.5	15	5	1.4	50	480	1	5	4	3	2	2.73583766482761
BCHJLNOQR1	wildtype	daIL-7R_1x_wt	2	1712243680_498	0.5	0	0.5	15	5	1.4	50	480	1	5	4	3	2	2.20651005361296
BCHJLNOQR1	wildtype	internal_control	1	1713179207_345	0.5	0	0.5	15	5	1.4	50	480	1	5	4	3	0	2.64068411970773
BCHJLNOQRS0	T-ALL	IL-7R_10x_wt	1	1716289989_456	0.5	0	0.5	15	5	1.3	50	120	1	5	4	3	1	6.88264304936184
BCHJLNOQRS0	T-ALL	IL-7R_10x_wt	2	1713098202_313	0.5	0	0.5	15	5	1.3	50	120	1	5	4	3	1	6.78135971352466
BCHJLNOQRS0	T-ALL	daIL-7R_1x_wt	1	1716289991_457	0.5	0	0.5	15	5	1.3	50	120	1	5	4	3	2	6.70043971814109
BCHJLNOQRS0	T-ALL	daIL-7R_1x_wt	2	1713103734_314	0.5	0	0.5	15	5	1.3	50	120	1	5	4	3	2	6.88264304936184
BCHJLNOQRS0	wildtype	IL-7R_10x_wt	1	1716289989_456	0.5	0	0.5	15	5	1.3	50	120	1	5	4	3	1	1.44073122639951
BCHJLNOQRS0	wildtype	IL-7R_10x_wt	2	1713098202_313	0.5	0	0.5	15	5	1.3	50	120	1	5	4	3	1	1.05578991713761
BCHJLNOQRS0	wildtype	daIL-7R_1x_wt	1	1716289991_457	0.5	0	0.5	15	5	1.3	50	120	1	5	4	3	2	1.5914693067234
BCHJLNOQRS0	wildtype	daIL-7R_1x_wt	2	1713103734_314	0.5	0	0.5	15	5	1.3	50	120	1	5	4	3	2	1.47744780756214
BCHJLNOQRS0	wildtype	internal_control	1	1710277330_97	0.5	0	0.5	15	5	1.3	50	120	1	5	4	3	0	1.5151881554048
BCHJLNOQRS1	T-ALL	IL-7R_10x_wt	1	1711823423_209	0.5	0	0.5	15	5	1.3	50	480	1	5	4	3	1	6.4594316186373
BCHJLNOQRS1	T-ALL	IL-7R_10x_wt	2	1711769636_209	0.5	0	0.5	15	5	1.3	50	480	1	5	4	3	1	7.16992500144231
BCHJLNOQRS1	T-ALL	daIL-7R_1x_wt	1	1711769636_210	0.5	0	0.5	15	5	1.3	50	480	1	5	4	3	2	6.55458885167764
BCHJLNOQRS1	T-ALL	daIL-7R_1x_wt	2	1711823423_210	0.5	0	0.5	15	5	1.3	50	480	1	5	4	3	2	6.4594316186373
BCHJLNOQRS1	wildtype	IL-7R_10x_wt	1	1711823423_209	0.5	0	0.5	15	5	1.3	50	480	1	5	4	3	1	2.64475817169821
BCHJLNOQRS1	wildtype	IL-7R_10x_wt	2	1711769636_209	0.5	0	0.5	15	5	1.3	50	480	1	5	4	3	1	2.64006894721938
BCHJLNOQRS1	wildtype	daIL-7R_1x_wt	1	1711769636_210	0.5	0	0.5	15	5	1.3	50	480	1	5	4	3	2	2.66381594006363
BCHJLNOQRS1	wildtype	daIL-7R_1x_wt	2	1711823423_210	0.5	0	0.5	15	5	1.3	50	480	1	5	4	3	2	2.86166238351985
BCHJLNOQRS1	wildtype	internal_control	1	1713117843_321	0.5	0	0.5	15	5	1.3	50	480	1	5	4	3	0	2.78642052601264
BCHJLNOQRST0	T-ALL	IL-7R_10x_wt	1	1711727947_145	0.5	0	0.5	15	5	1.3	25	120	1	5	4	3	1	6.28540221886225
BCHJLNOQRST0	T-ALL	IL-7R_10x_wt	2	1711644732_145	0.5	0	0.5	15	5	1.3	25	120	1	5	4	3	1	6.52356195605701
BCHJLNOQRST0	T-ALL	daIL-7R_1x_wt	1	1711727969_146	0.5	0	0.5	15	5	1.3	25	120	1	5	4	3	2	6.39231742277876
BCHJLNOQRST0	T-ALL	daIL-7R_1x_wt	2	1711644740_146	0.5	0	0.5	15	5	1.3	25	120	1	5	4	3	2	6.61470984411521
BCHJLNOQRST0	wildtype	IL-7R_10x_wt	1	1711727947_145	0.5	0	0.5	15	5	1.3	25	120	1	5	4	3	1	2.25757274107929
BCHJLNOQRST0	wildtype	IL-7R_10x_wt	2	1711644732_145	0.5	0	0.5	15	5	1.3	25	120	1	5	4	3	1	2.44571003189369
BCHJLNOQRST0	wildtype	daIL-7R_1x_wt	1	1711727969_146	0.5	0	0.5	15	5	1.3	25	120	1	5	4	3	2	2.40469238153313
BCHJLNOQRST0	wildtype	daIL-7R_1x_wt	2	1711644740_146	0.5	0	0.5	15	5	1.3	25	120	1	5	4	3	2	2.18311654968112
BCHJLNOQRST0	wildtype	internal_control	1	1712564623_108	0.5	0	0.5	15	5	1.3	25	120	1	5	4	3	0	2.30435696475477
BCHJLNOQRST1	T-ALL	IL-7R_10x_wt	1	1711776877_177	0.5	0	0.5	15	5	1.3	25	480	1	5	4	3	1	6.4262647547021
BCHJLNOQRST1	T-ALL	IL-7R_10x_wt	2	1711708082_177	0.5	0	0.5	15	5	1.3	25	480	1	5	4	3	1	6.70043971814109
BCHJLNOQRST1	T-ALL	daIL-7R_1x_wt	1	1716592824_625	0.5	0	0.5	15	5	1.3	25	480	1	5	4	3	2	6.70043971814109
BCHJLNOQRST1	T-ALL	daIL-7R_1x_wt	2	1711708082_178	0.5	0	0.5	15	5	1.3	25	480	1	5	4	3	2	7.5077946401987
BCHJLNOQRST1	wildtype	IL-7R_10x_wt	1	1711776877_177	0.5	0	0.5	15	5	1.3	25	480	1	5	4	3	1	3.20987870715498
BCHJLNOQRST1	wildtype	IL-7R_10x_wt	2	1711708082_177	0.5	0	0.5	15	5	1.3	25	480	1	5	4	3	1	3.31027151942675
BCHJLNOQRST1	wildtype	daIL-7R_1x_wt	1	1716592824_625	0.5	0	0.5	15	5	1.3	25	480	1	5	4	3	2	3.13872574605359
BCHJLNOQRST1	wildtype	daIL-7R_1x_wt	2	1711708082_178	0.5	0	0.5	15	5	1.3	25	480	1	5	4	3	2	3.05467301086674
BCHJLNOQRST1	wildtype	internal_control	1	1712585127_116	0.5	0	0.5	15	5	1.3	25	480	1	5	4	3	0	3.26631246131907
BCHJLNOQRST2	T-ALL	IL-7R_10x_wt	1	1711801641_225	0.5	0	0.5	15	5	1.3	100	120	1	5	4	3	1	6.55458885167764
BCHJLNOQRST2	T-ALL	IL-7R_10x_wt	2	1711848143_225	0.5	0	0.5	15	5	1.3	100	120	1	5	4	3	1	6.82017896241519
BCHJLNOQRST2	T-ALL	daIL-7R_1x_wt	1	1711801641_226	0.5	0	0.5	15	5	1.3	100	120	1	5	4	3	2	6.78135971352466
BCHJLNOQRST2	T-ALL	daIL-7R_1x_wt	2	1711848145_226	0.5	0	0.5	15	5	1.3	100	120	1	5	4	3	2	6.83289001416474
BCHJLNOQRST2	wildtype	IL-7R_10x_wt	1	1711801641_225	0.5	0	0.5	15	5	1.3	100	120	1	5	4	3	1	0.0188679245283019
BCHJLNOQRST2	wildtype	IL-7R_10x_wt	2	1711848143_225	0.5	0	0.5	15	5	1.3	100	120	1	5	4	3	1	0.0196078431372549
BCHJLNOQRST2	wildtype	daIL-7R_1x_wt	1	1711801641_226	0.5	0	0.5	15	5	1.3	100	120	1	5	4	3	2	0.0621222877426524
BCHJLNOQRST2	wildtype	daIL-7R_1x_wt	2	1711848145_226	0.5	0	0.5	15	5	1.3	100	120	1	5	4	3	2	0.0858496250072116
BCHJLNOQRST2	wildtype	internal_control	1	1713616745_499	0.5	0	0.5	15	5	1.3	100	120	1	5	4	3	0	0.0283018867924528
BCHJLNOQRST3	T-ALL	IL-7R_10x_wt	1	1711891191_257	0.5	0	0.5	15	5	1.3	100	480	1	5	4	3	1	6.7279204545632
BCHJLNOQRST3	T-ALL	IL-7R_10x_wt	2	1711859990_257	0.5	0	0.5	15	5	1.3	100	480	1	5	4	3	1	6.8073549220576
BCHJLNOQRST3	T-ALL	daIL-7R_1x_wt	1	1711860033_258	0.5	0	0.5	15	5	1.3	100	480	1	5	4	3	2	6.58496250072116
BCHJLNOQRST3	T-ALL	daIL-7R_1x_wt	2	1711891191_258	0.5	0	0.5	15	5	1.3	100	480	1	5	4	3	2	6.70043971814109
BCHJLNOQRST3	wildtype	IL-7R_10x_wt	1	1711891191_257	0.5	0	0.5	15	5	1.3	100	480	1	5	4	3	1	2.09101297435508
BCHJLNOQRST3	wildtype	IL-7R_10x_wt	2	1711859990_257	0.5	0	0.5	15	5	1.3	100	480	1	5	4	3	1	1.8497132284508
BCHJLNOQRST3	wildtype	daIL-7R_1x_wt	1	1711860033_258	0.5	0	0.5	15	5	1.3	100	480	1	5	4	3	2	1.89979114122911
BCHJLNOQRST3	wildtype	daIL-7R_1x_wt	2	1711891191_258	0.5	0	0.5	15	5	1.3	100	480	1	5	4	3	2	2.02743585876437
BCHJLNOQRST3	wildtype	internal_control	1	1713639131_507	0.5	0	0.5	15	5	1.3	100	480	1	5	4	3	0	1.88947473315738
BCHJLNOQRT0	T-ALL	IL-7R_10x_wt	1	1712124482_417	0.5	0	0.5	15	5	1.4	25	120	1	5	4	3	1	7.10852445677817
BCHJLNOQRT0	T-ALL	IL-7R_10x_wt	2	1711621702_133	0.5	0	0.5	15	5	1.4	25	120	1	5	4	3	1	8.74146698640115
BCHJLNOQRT0	T-ALL	daIL-7R_1x_wt	1	1712124485_418	0.5	0	0.5	15	5	1.4	25	120	1	5	4	3	2	6.64385618977472
BCHJLNOQRT0	T-ALL	daIL-7R_1x_wt	2	1711621721_134	0.5	0	0.5	15	5	1.4	25	120	1	5	4	3	2	6.95419631038688
BCHJLNOQRT0	wildtype	IL-7R_10x_wt	1	1712124482_417	0.5	0	0.5	15	5	1.4	25	120	1	5	4	3	1	1.99961167737965
BCHJLNOQRT0	wildtype	IL-7R_10x_wt	2	1711621702_133	0.5	0	0.5	15	5	1.4	25	120	1	5	4	3	1	1.8270948724367
BCHJLNOQRT0	wildtype	daIL-7R_1x_wt	1	1712124485_418	0.5	0	0.5	15	5	1.4	25	120	1	5	4	3	2	2.08827106345808
BCHJLNOQRT0	wildtype	daIL-7R_1x_wt	2	1711621721_134	0.5	0	0.5	15	5	1.4	25	120	1	5	4	3	2	2.01229231207107
BCHJLNOQRT0	wildtype	internal_control	1	1712632461_135	0.5	0	0.5	15	5	1.4	25	120	1	5	4	3	0	2.21042245865757
BCHJLNOQRT1	T-ALL	IL-7R_10x_wt	1	1711684429_165	0.5	0	0.5	15	5	1.4	25	480	1	5	4	3	1	6.75488750216347
BCHJLNOQRT1	T-ALL	IL-7R_10x_wt	2	1712170731_449	0.5	0	0.5	15	5	1.4	25	480	1	5	4	3	1	6.55458885167764
BCHJLNOQRT1	T-ALL	daIL-7R_1x_wt	1	1712170745_450	0.5	0	0.5	15	5	1.4	25	480	1	5	4	3	2	7.35755200461808
BCHJLNOQRT1	T-ALL	daIL-7R_1x_wt	2	1711684430_166	0.5	0	0.5	15	5	1.4	25	480	1	5	4	3	2	7.75488750216347
BCHJLNOQRT1	wildtype	IL-7R_10x_wt	1	1711684429_165	0.5	0	0.5	15	5	1.4	25	480	1	5	4	3	1	3.14298147678972
BCHJLNOQRT1	wildtype	IL-7R_10x_wt	2	1712170731_449	0.5	0	0.5	15	5	1.4	25	480	1	5	4	3	1	2.80596291269883
BCHJLNOQRT1	wildtype	daIL-7R_1x_wt	1	1712170745_450	0.5	0	0.5	15	5	1.4	25	480	1	5	4	3	2	2.97704441436373
BCHJLNOQRT1	wildtype	daIL-7R_1x_wt	2	1711684430_166	0.5	0	0.5	15	5	1.4	25	480	1	5	4	3	2	3.08725099595742
BCHJLNOQRT1	wildtype	internal_control	1	1712652197_143	0.5	0	0.5	15	5	1.4	25	480	1	5	4	3	0	3.20071133619415
BCHJLNOQRT2	T-ALL	IL-7R_10x_wt	1	1711809216_229	0.5	0	0.5	15	5	1.4	100	120	1	5	4	3	1	6.78135971352466
BCHJLNOQRT2	T-ALL	IL-7R_10x_wt	2	1712268283_513	0.5	0	0.5	15	5	1.4	100	120	1	5	4	3	1	6.32192809488736
BCHJLNOQRT2	T-ALL	daIL-7R_1x_wt	1	1711809217_230	0.5	0	0.5	15	5	1.4	100	120	1	5	4	3	2	6.52356195605701
BCHJLNOQRT2	T-ALL	daIL-7R_1x_wt	2	1712268908_514	0.5	0	0.5	15	5	1.4	100	120	1	5	4	3	2	6.85798099512757
BCHJLNOQRT2	wildtype	IL-7R_10x_wt	1	1711809216_229	0.5	0	0.5	15	5	1.4	100	120	1	5	4	3	1	0
BCHJLNOQRT2	wildtype	IL-7R_10x_wt	2	1712268283_513	0.5	0	0.5	15	5	1.4	100	120	1	5	4	3	1	0
BCHJLNOQRT2	wildtype	daIL-7R_1x_wt	1	1711809217_230	0.5	0	0.5	15	5	1.4	100	120	1	5	4	3	2	0
BCHJLNOQRT2	wildtype	daIL-7R_1x_wt	2	1712268908_514	0.5	0	0.5	15	5	1.4	100	120	1	5	4	3	2	0.00952380952380953
BCHJLNOQRT2	wildtype	internal_control	1	1713692269_525	0.5	0	0.5	15	5	1.4	100	120	1	5	4	3	0	0
BCHJLNOQRT3	T-ALL	IL-7R_10x_wt	1	1712314609_545	0.5	0	0.5	15	5	1.4	100	480	1	5	4	3	1	6.70043971814109
BCHJLNOQRT3	T-ALL	IL-7R_10x_wt	2	1713717541_534	0.5	0	0.5	15	5	1.4	100	480	1	5	4	3	1	6.75488750216347
BCHJLNOQRT3	T-ALL	daIL-7R_1x_wt	1	1712315089_546	0.5	0	0.5	15	5	1.4	100	480	1	5	4	3	2	6.55458885167764
BCHJLNOQRT3	T-ALL	daIL-7R_1x_wt	2	1711866970_262	0.5	0	0.5	15	5	1.4	100	480	1	5	4	3	2	6.4594316186373
BCHJLNOQRT3	wildtype	IL-7R_10x_wt	1	1712314609_545	0.5	0	0.5	15	5	1.4	100	480	1	5	4	3	1	1.41673486218811
BCHJLNOQRT3	wildtype	IL-7R_10x_wt	2	1713717541_534	0.5	0	0.5	15	5	1.4	100	480	1	5	4	3	1	1.53342960085763
BCHJLNOQRT3	wildtype	daIL-7R_1x_wt	1	1712315089_546	0.5	0	0.5	15	5	1.4	100	480	1	5	4	3	2	1.82628528457293
BCHJLNOQRT3	wildtype	daIL-7R_1x_wt	2	1711866970_262	0.5	0	0.5	15	5	1.4	100	480	1	5	4	3	2	1.72200737468088
BCHJLNOQRT3	wildtype	internal_control	1	1713714461_533	0.5	0	0.5	15	5	1.4	100	480	1	5	4	3	0	2.06290046029813
BCHJLNOQS0	T-ALL	IL-7R_10x_wt	1	1712974051_753	0.5	0	0.5	24	5	1.3	50	120	1	5	4	3	1	9.73470962022584
BCHJLNOQS0	T-ALL	IL-7R_10x_wt	2	1712129063_185	0.5	0	0.5	24	5	1.3	50	120	1	5	4	3	1	10.3465137331656
BCHJLNOQS0	T-ALL	daIL-7R_1x_wt	1	1712979443_754	0.5	0	0.5	24	5	1.3	50	120	1	5	4	3	2	10.4072677642447
BCHJLNOQS0	T-ALL	daIL-7R_1x_wt	2	1712138422_186	0.5	0	0.5	24	5	1.3	50	120	1	5	4	3	2	9.89481776330794
BCHJLNOQS0	wildtype	IL-7R_10x_wt	1	1712974051_753	0.5	0	0.5	24	5	1.3	50	120	1	5	4	3	1	1.61605707432963
BCHJLNOQS0	wildtype	IL-7R_10x_wt	2	1712129063_185	0.5	0	0.5	24	5	1.3	50	120	1	5	4	3	1	1.62041426350146
BCHJLNOQS0	wildtype	daIL-7R_1x_wt	1	1712979443_754	0.5	0	0.5	24	5	1.3	50	120	1	5	4	3	2	1.24935449708366
BCHJLNOQS0	wildtype	daIL-7R_1x_wt	2	1712138422_186	0.5	0	0.5	24	5	1.3	50	120	1	5	4	3	2	1.59098608077626
BCHJLNOQS0	wildtype	internal_control	1	1713220589_360	0.5	0	0.5	24	5	1.3	50	120	1	5	4	3	0	2.28723778515
BCHJLNOQS1	T-ALL	IL-7R_10x_wt	1	1716505706_1013	0.5	0	0.5	24	5	1.3	50	480	1	5	4	3	1	10.5166849493096
BCHJLNOQS1	T-ALL	IL-7R_10x_wt	2	1713087174_785	0.5	0	0.5	24	5	1.3	50	480	1	5	4	3	1	10.5362472156881
BCHJLNOQS1	T-ALL	daIL-7R_1x_wt	1	1713093035_786	0.5	0	0.5	24	5	1.3	50	480	1	5	4	3	2	11.2691266791494
BCHJLNOQS1	wildtype	IL-7R_10x_wt	1	1716505706_1013	0.5	0	0.5	24	5	1.3	50	480	1	5	4	3	1	2.66761675422269
BCHJLNOQS1	wildtype	IL-7R_10x_wt	2	1713087174_785	0.5	0	0.5	24	5	1.3	50	480	1	5	4	3	1	2.81721883539279
BCHJLNOQS1	wildtype	daIL-7R_1x_wt	1	1713093035_786	0.5	0	0.5	24	5	1.3	50	480	1	5	4	3	2	2.89869907272647
BCHJLNOQST0	T-ALL	IL-7R_10x_wt	1	1716796629_731	0.5	0	0.5	24	5	1.3	25	120	1	5	4	3	1	10.4645457503339
BCHJLNOQST0	T-ALL	IL-7R_10x_wt	2	1712816772_705	0.5	0	0.5	24	5	1.3	25	120	1	5	4	3	1	10.8849336479498
BCHJLNOQST0	T-ALL	daIL-7R_1x_wt	1	1716797384_732	0.5	0	0.5	24	5	1.3	25	120	1	5	4	3	2	11.6626683755175
BCHJLNOQST0	T-ALL	daIL-7R_1x_wt	2	1712816934_706	0.5	0	0.5	24	5	1.3	25	120	1	5	4	3	2	11.2726297849764
BCHJLNOQST0	wildtype	IL-7R_10x_wt	1	1716796629_731	0.5	0	0.5	24	5	1.3	25	120	1	5	4	3	1	2.35627838854651
BCHJLNOQST0	wildtype	IL-7R_10x_wt	2	1712816772_705	0.5	0	0.5	24	5	1.3	25	120	1	5	4	3	1	2.61244236436978
BCHJLNOQST0	wildtype	daIL-7R_1x_wt	1	1716797384_732	0.5	0	0.5	24	5	1.3	25	120	1	5	4	3	2	2.46351122757682
BCHJLNOQST0	wildtype	daIL-7R_1x_wt	2	1712816934_706	0.5	0	0.5	24	5	1.3	25	120	1	5	4	3	2	2.47141259789983
BCHJLNOQST1	T-ALL	IL-7R_10x_wt	1	1716428180_978	0.5	0	0.5	24	5	1.3	25	480	1	5	4	3	1	10.8121773055144
BCHJLNOQST1	T-ALL	IL-7R_10x_wt	2	1712913116_737	0.5	0	0.5	24	5	1.3	25	480	1	5	4	3	1	10.0674343607565
BCHJLNOQST1	T-ALL	daIL-7R_1x_wt	1	1716428926_979	0.5	0	0.5	24	5	1.3	25	480	1	5	4	3	2	12.8189815394324
BCHJLNOQST1	T-ALL	daIL-7R_1x_wt	2	1712915687_738	0.5	0	0.5	24	5	1.3	25	480	1	5	4	3	2	10.9801395776392
BCHJLNOQST1	wildtype	IL-7R_10x_wt	1	1716428180_978	0.5	0	0.5	24	5	1.3	25	480	1	5	4	3	1	3.37560567560364
BCHJLNOQST1	wildtype	IL-7R_10x_wt	2	1712913116_737	0.5	0	0.5	24	5	1.3	25	480	1	5	4	3	1	3.79112895219437
BCHJLNOQST1	wildtype	daIL-7R_1x_wt	1	1716428926_979	0.5	0	0.5	24	5	1.3	25	480	1	5	4	3	2	2.44231958573514
BCHJLNOQST1	wildtype	daIL-7R_1x_wt	2	1712915687_738	0.5	0	0.5	24	5	1.3	25	480	1	5	4	3	2	3.44407051591539
BCHJLNOQST2	T-ALL	IL-7R_10x_wt	1	1716946462_809	0.5	0	0.5	24	5	1.3	100	120	1	5	4	3	1	9.4178525148859
BCHJLNOQST2	T-ALL	IL-7R_10x_wt	2	1713134425_801	0.5	0	0.5	24	5	1.3	100	120	1	5	4	3	1	9.00842862207058
BCHJLNOQST2	T-ALL	daIL-7R_1x_wt	1	1716948339_810	0.5	0	0.5	24	5	1.3	100	120	1	5	4	3	2	10.2877123795494
BCHJLNOQST2	T-ALL	daIL-7R_1x_wt	2	1713138784_802	0.5	0	0.5	24	5	1.3	100	120	1	5	4	3	2	10.7747870596012
BCHJLNOQST2	wildtype	IL-7R_10x_wt	1	1716946462_809	0.5	0	0.5	24	5	1.3	100	120	1	5	4	3	1	0.0490196078431373
BCHJLNOQST2	wildtype	IL-7R_10x_wt	2	1713134425_801	0.5	0	0.5	24	5	1.3	100	120	1	5	4	3	1	0.116746290619903
BCHJLNOQST2	wildtype	daIL-7R_1x_wt	1	1716948339_810	0.5	0	0.5	24	5	1.3	100	120	1	5	4	3	2	0.0521959112216931
BCHJLNOQST2	wildtype	daIL-7R_1x_wt	2	1713138784_802	0.5	0	0.5	24	5	1.3	100	120	1	5	4	3	2	0.00952380952380953
BCHJLNOQST3	T-ALL	IL-7R_10x_wt	1	1716607931_1060	0.5	0	0.5	24	5	1.3	100	480	1	5	4	3	1	9.97010589061218
BCHJLNOQST3	T-ALL	IL-7R_10x_wt	2	1713201359_833	0.5	0	0.5	24	5	1.3	100	480	1	5	4	3	1	10.1228279948077
BCHJLNOQST3	T-ALL	daIL-7R_1x_wt	1	1716610492_1061	0.5	0	0.5	24	5	1.3	100	480	1	5	4	3	2	10.4978518369511
BCHJLNOQST3	T-ALL	daIL-7R_1x_wt	2	1713207089_834	0.5	0	0.5	24	5	1.3	100	480	1	5	4	3	2	9.96289600533726
BCHJLNOQST3	wildtype	IL-7R_10x_wt	1	1716607931_1060	0.5	0	0.5	24	5	1.3	100	480	1	5	4	3	1	2.24309962911295
BCHJLNOQST3	wildtype	IL-7R_10x_wt	2	1713201359_833	0.5	0	0.5	24	5	1.3	100	480	1	5	4	3	1	1.88172503092478
BCHJLNOQST3	wildtype	daIL-7R_1x_wt	1	1716610492_1061	0.5	0	0.5	24	5	1.3	100	480	1	5	4	3	2	2.14340186138207
BCHJLNOQST3	wildtype	daIL-7R_1x_wt	2	1713207089_834	0.5	0	0.5	24	5	1.3	100	480	1	5	4	3	2	2.24239824454573
BCHJLNOQT0	T-ALL	IL-7R_10x_wt	1	1716799871_733	0.5	0	0.5	24	5	1.4	25	120	1	5	4	3	1	9.97297978606629
BCHJLNOQT0	T-ALL	IL-7R_10x_wt	2	1713886248_993	0.5	0	0.5	24	5	1.4	25	120	1	5	4	3	1	10.604553229079
BCHJLNOQT0	T-ALL	daIL-7R_1x_wt	1	1716588135_18	0.5	0	0.5	24	5	1.4	25	120	1	5	4	3	2	10.1699250014423
BCHJLNOQT0	wildtype	IL-7R_10x_wt	1	1716799871_733	0.5	0	0.5	24	5	1.4	25	120	1	5	4	3	1	2.14093980830524
BCHJLNOQT0	wildtype	IL-7R_10x_wt	2	1713886248_993	0.5	0	0.5	24	5	1.4	25	120	1	5	4	3	1	2.27516258231569
BCHJLNOQT0	wildtype	daIL-7R_1x_wt	1	1716588135_18	0.5	0	0.5	24	5	1.4	25	120	1	5	4	3	2	2.44833268605681
BCHJLNOQT1	T-ALL	IL-7R_10x_wt	1	1713978415_1025	0.5	0	0.5	24	5	1.4	25	480	1	5	4	3	1	10.6537407787066
BCHJLNOQT1	T-ALL	IL-7R_10x_wt	2	1712774356_189	0.5	0	0.5	24	5	1.4	25	480	1	5	4	3	1	11.0491678723722
BCHJLNOQT1	T-ALL	daIL-7R_1x_wt	1	1711878373_1026	0.5	0	0.5	24	5	1.4	25	480	1	5	4	3	2	10.2143191208008
BCHJLNOQT1	T-ALL	daIL-7R_1x_wt	2	1713980377_1026	0.5	0	0.5	24	5	1.4	25	480	1	5	4	3	2	11.0768155970508
BCHJLNOQT1	wildtype	IL-7R_10x_wt	1	1713978415_1025	0.5	0	0.5	24	5	1.4	25	480	1	5	4	3	1	3.28081855753075
BCHJLNOQT1	wildtype	IL-7R_10x_wt	2	1712774356_189	0.5	0	0.5	24	5	1.4	25	480	1	5	4	3	1	3.31304769197049
BCHJLNOQT1	wildtype	daIL-7R_1x_wt	1	1711878373_1026	0.5	0	0.5	24	5	1.4	25	480	1	5	4	3	2	3.47356457298931
BCHJLNOQT1	wildtype	daIL-7R_1x_wt	2	1713980377_1026	0.5	0	0.5	24	5	1.4	25	480	1	5	4	3	2	3.158784378591
BCHJLNOQT1	wildtype	internal_control	1	1712774301_188	0.5	0	0.5	24	5	1.4	25	480	1	5	4	3	0	3.90093415152522
BCHJLNOQT2	T-ALL	IL-7R_10x_wt	1	1716954239_813	0.5	0	0.5	24	5	1.4	100	120	1	5	4	3	1	8.89481776330794
BCHJLNOQT2	T-ALL	IL-7R_10x_wt	2	1712011955_1089	0.5	0	0.5	24	5	1.4	100	120	1	5	4	3	1	9.4178525148859
BCHJLNOQT2	T-ALL	daIL-7R_1x_wt	1	1716956740_814	0.5	0	0.5	24	5	1.4	100	120	1	5	4	3	2	10.3685064615077
BCHJLNOQT2	T-ALL	daIL-7R_1x_wt	2	1713805291_564	0.5	0	0.5	24	5	1.4	100	120	1	5	4	3	2	9.79766152585376
BCHJLNOQT2	wildtype	IL-7R_10x_wt	1	1716954239_813	0.5	0	0.5	24	5	1.4	100	120	1	5	4	3	1	0
BCHJLNOQT2	wildtype	IL-7R_10x_wt	2	1712011955_1089	0.5	0	0.5	24	5	1.4	100	120	1	5	4	3	1	0
BCHJLNOQT2	wildtype	daIL-7R_1x_wt	1	1716956740_814	0.5	0	0.5	24	5	1.4	100	120	1	5	4	3	2	0
BCHJLNOQT2	wildtype	daIL-7R_1x_wt	2	1713805291_564	0.5	0	0.5	24	5	1.4	100	120	1	5	4	3	2	0
BCHJLNOQT2	wildtype	internal_control	1	1713800415_563	0.5	0	0.5	24	5	1.4	100	120	1	5	4	3	0	0
BCHJNOQ1	T-ALL	IL-7R_10x_wt	1	1716893945_780	0.5	0	0.5	24	7	1.4	50	120	1	5	4	3	1	7.33985000288462
BCHJNOQ1	T-ALL	IL-7R_10x_wt	2	1711757214_2185	0.5	0	0.5	24	7	1.4	50	120	1	5	4	3	1	7.6582114827518
BCHJNOQ1	T-ALL	daIL-7R_1x_wt	1	1716896072_781	0.5	0	0.5	24	7	1.4	50	120	1	5	4	3	2	7.3037807481771
BCHJNOQ1	T-ALL	daIL-7R_1x_wt	2	1711764667_2186	0.5	0	0.5	24	7	1.4	50	120	1	5	4	3	2	7.76818432477693
BCHJNOQ1	wildtype	IL-7R_10x_wt	1	1716893945_780	0.5	0	0.5	24	7	1.4	50	120	1	5	4	3	1	0.951097868571563
BCHJNOQ1	wildtype	IL-7R_10x_wt	2	1711757214_2185	0.5	0	0.5	24	7	1.4	50	120	1	5	4	3	1	0.76064589537052
BCHJNOQ1	wildtype	daIL-7R_1x_wt	1	1716896072_781	0.5	0	0.5	24	7	1.4	50	120	1	5	4	3	2	0.653228372643295
BCHJNOQ1	wildtype	daIL-7R_1x_wt	2	1711764667_2186	0.5	0	0.5	24	7	1.4	50	120	1	5	4	3	2	0.799920524537533
BCHJNOQ1	wildtype	internal_control	1	1713264849_375	0.5	0	0.5	24	7	1.4	50	120	1	5	4	3	0	1.10904089918341
BCHJNOQ2	T-ALL	IL-7R_10x_wt	1	1716543914_1029	0.5	0	0.5	24	7	1.4	50	480	1	5	4	3	1	8.30833903013941
BCHJNOQ2	T-ALL	IL-7R_10x_wt	2	1711802444_2209	0.5	0	0.5	24	7	1.4	50	480	1	5	4	3	1	7.98868468677217
BCHJNOQ2	T-ALL	daIL-7R_1x_wt	1	1716546767_1030	0.5	0	0.5	24	7	1.4	50	480	1	5	4	3	2	7.59991284218713
BCHJNOQ2	T-ALL	daIL-7R_1x_wt	2	1711810269_2210	0.5	0	0.5	24	7	1.4	50	480	1	5	4	3	2	7.56985560833095
BCHJNOQ2	wildtype	IL-7R_10x_wt	1	1716543914_1029	0.5	0	0.5	24	7	1.4	50	480	1	5	4	3	1	2.20847122812339
BCHJNOQ2	wildtype	IL-7R_10x_wt	2	1711802444_2209	0.5	0	0.5	24	7	1.4	50	480	1	5	4	3	1	2.53538224647375
BCHJNOQ2	wildtype	daIL-7R_1x_wt	1	1716546767_1030	0.5	0	0.5	24	7	1.4	50	480	1	5	4	3	2	2.45014274821259
BCHJNOQ2	wildtype	daIL-7R_1x_wt	2	1711810269_2210	0.5	0	0.5	24	7	1.4	50	480	1	5	4	3	2	2.49246604060292
BCHJNOQ2	wildtype	internal_control	1	1713277817_379	0.5	0	0.5	24	7	1.4	50	480	1	5	4	3	0	2.89480403726608
BCHJNOQR	T-ALL	IL-7R_10x_wt	1	1716297263_463	0.5	0	0.5	15	7	1.4	50	120	1	5	4	3	1	4.58496250072116
BCHJNOQR	T-ALL	IL-7R_10x_wt	2	1713163714_338	0.5	0	0.5	15	7	1.4	50	120	1	5	4	3	1	5.08746284125034
BCHJNOQR	T-ALL	daIL-7R_1x_wt	1	1716303986_464	0.5	0	0.5	15	7	1.4	50	120	1	5	4	3	2	5
BCHJNOQR	T-ALL	daIL-7R_1x_wt	2	1711741829_1618	0.5	0	0.5	15	7	1.4	50	120	1	5	4	3	2	4.90689059560852
BCHJNOQR	wildtype	IL-7R_10x_wt	1	1716297263_463	0.5	0	0.5	15	7	1.4	50	120	1	5	4	3	1	0.632954180069908
BCHJNOQR	wildtype	IL-7R_10x_wt	2	1713163714_338	0.5	0	0.5	15	7	1.4	50	120	1	5	4	3	1	0.746362990233071
BCHJNOQR	wildtype	daIL-7R_1x_wt	1	1716303986_464	0.5	0	0.5	15	7	1.4	50	120	1	5	4	3	2	0.548082032096827
BCHJNOQR	wildtype	daIL-7R_1x_wt	2	1711741829_1618	0.5	0	0.5	15	7	1.4	50	120	1	5	4	3	2	0.788406882633238
BCHJNOQR	wildtype	internal_control	1	1713158313_337	0.5	0	0.5	15	7	1.4	50	120	1	5	4	3	0	0.684971164117319
BCHJNOQRS0	T-ALL	IL-7R_10x_wt	1	1716290030_459	0.5	0	0.5	15	7	1.3	50	120	1	5	4	3	1	4.8073549220576
BCHJNOQRS0	T-ALL	IL-7R_10x_wt	2	1711727873_1329	0.5	0	0.5	15	7	1.3	50	120	1	5	4	3	1	5
BCHJNOQRS0	T-ALL	daIL-7R_1x_wt	1	1716296886_460	0.5	0	0.5	15	7	1.3	50	120	1	5	4	3	2	5
BCHJNOQRS0	T-ALL	daIL-7R_1x_wt	2	1711727886_1330	0.5	0	0.5	15	7	1.3	50	120	1	5	4	3	2	4.90689059560852
BCHJNOQRS0	wildtype	IL-7R_10x_wt	1	1716290030_459	0.5	0	0.5	15	7	1.3	50	120	1	5	4	3	1	0.999354257683719
BCHJNOQRS0	wildtype	IL-7R_10x_wt	2	1711727873_1329	0.5	0	0.5	15	7	1.3	50	120	1	5	4	3	1	0.921984601742057
BCHJNOQRS0	wildtype	daIL-7R_1x_wt	1	1716296886_460	0.5	0	0.5	15	7	1.3	50	120	1	5	4	3	2	1.14538842880044
BCHJNOQRS0	wildtype	daIL-7R_1x_wt	2	1711727886_1330	0.5	0	0.5	15	7	1.3	50	120	1	5	4	3	2	1.10108674888309
BCHJNOQRS0	wildtype	internal_control	1	1713105073_315	0.5	0	0.5	15	7	1.3	50	120	1	5	4	3	0	1.04965173111766
BCHJNOQRS1	T-ALL	IL-7R_10x_wt	1	1716653538_659	0.5	0	0.5	15	7	1.3	50	480	1	5	4	3	1	4.8073549220576
BCHJNOQRS1	T-ALL	IL-7R_10x_wt	2	1711787264_1361	0.5	0	0.5	15	7	1.3	50	480	1	5	4	3	1	5.58496250072116
BCHJNOQRS1	T-ALL	daIL-7R_1x_wt	1	1716654694_660	0.5	0	0.5	15	7	1.3	50	480	1	5	4	3	2	5.24792751344359
BCHJNOQRS1	T-ALL	daIL-7R_1x_wt	2	1711787283_1362	0.5	0	0.5	15	7	1.3	50	480	1	5	4	3	2	5.16992500144231
BCHJNOQRS1	wildtype	IL-7R_10x_wt	1	1716653538_659	0.5	0	0.5	15	7	1.3	50	480	1	5	4	3	1	2.14357239623862
BCHJNOQRS1	wildtype	IL-7R_10x_wt	2	1711787264_1361	0.5	0	0.5	15	7	1.3	50	480	1	5	4	3	1	2.22948420474831
BCHJNOQRS1	wildtype	daIL-7R_1x_wt	1	1716654694_660	0.5	0	0.5	15	7	1.3	50	480	1	5	4	3	2	2.14848657205611
BCHJNOQRS1	wildtype	daIL-7R_1x_wt	2	1711787283_1362	0.5	0	0.5	15	7	1.3	50	480	1	5	4	3	2	2.11073364152868
BCHJNOQRS1	wildtype	internal_control	1	1713122676_322	0.5	0	0.5	15	7	1.3	50	480	1	5	4	3	0	2.20115832348569
BCHJNOQRST0	T-ALL	IL-7R_10x_wt	1	1717312843_91	0.5	0	0.5	15	7	1.3	25	120	1	5	4	3	1	5
BCHJNOQRST0	T-ALL	IL-7R_10x_wt	2	1711636797_1281	0.5	0	0.5	15	7	1.3	25	120	1	5	4	3	1	4.58496250072116
BCHJNOQRST0	T-ALL	daIL-7R_1x_wt	1	1717312883_92	0.5	0	0.5	15	7	1.3	25	120	1	5	4	3	2	5
BCHJNOQRST0	T-ALL	daIL-7R_1x_wt	2	1711636832_1282	0.5	0	0.5	15	7	1.3	25	120	1	5	4	3	2	4.70043971814109
BCHJNOQRST0	wildtype	IL-7R_10x_wt	1	1717312843_91	0.5	0	0.5	15	7	1.3	25	120	1	5	4	3	1	1.8232723717473
BCHJNOQRST0	wildtype	IL-7R_10x_wt	2	1711636797_1281	0.5	0	0.5	15	7	1.3	25	120	1	5	4	3	1	1.88411640172479
BCHJNOQRST0	wildtype	daIL-7R_1x_wt	1	1717312883_92	0.5	0	0.5	15	7	1.3	25	120	1	5	4	3	2	1.81847104357322
BCHJNOQRST0	wildtype	daIL-7R_1x_wt	2	1711636832_1282	0.5	0	0.5	15	7	1.3	25	120	1	5	4	3	2	1.94984887334964
BCHJNOQRST0	wildtype	internal_control	1	1712565953_109	0.5	0	0.5	15	7	1.3	25	120	1	5	4	3	0	1.79925992241634
BCHJNOQRST1	T-ALL	IL-7R_10x_wt	1	1716595358_628	0.5	0	0.5	15	7	1.3	25	480	1	5	4	3	1	4.8073549220576
BCHJNOQRST1	T-ALL	IL-7R_10x_wt	2	1711697141_1313	0.5	0	0.5	15	7	1.3	25	480	1	5	4	3	1	4.58496250072116
BCHJNOQRST1	T-ALL	daIL-7R_1x_wt	1	1716600890_629	0.5	0	0.5	15	7	1.3	25	480	1	5	4	3	2	5.32192809488736
BCHJNOQRST1	T-ALL	daIL-7R_1x_wt	2	1711697161_1314	0.5	0	0.5	15	7	1.3	25	480	1	5	4	3	2	4.90689059560852
BCHJNOQRST1	wildtype	IL-7R_10x_wt	1	1716595358_628	0.5	0	0.5	15	7	1.3	25	480	1	5	4	3	1	2.38604059473753
BCHJNOQRST1	wildtype	IL-7R_10x_wt	2	1711697141_1313	0.5	0	0.5	15	7	1.3	25	480	1	5	4	3	1	2.52592549019118
BCHJNOQRST1	wildtype	daIL-7R_1x_wt	1	1716600890_629	0.5	0	0.5	15	7	1.3	25	480	1	5	4	3	2	2.54117733602806
BCHJNOQRST1	wildtype	daIL-7R_1x_wt	2	1711697161_1314	0.5	0	0.5	15	7	1.3	25	480	1	5	4	3	2	2.39316518753488
BCHJNOQRST1	wildtype	internal_control	1	1712589253_117	0.5	0	0.5	15	7	1.3	25	480	1	5	4	3	0	2.55787345607652
BCHJNOQRST2	T-ALL	IL-7R_10x_wt	1	1717320134_95	0.5	0	0.5	15	7	1.3	100	120	1	5	4	3	1	4.70043971814109
BCHJNOQRST2	T-ALL	IL-7R_10x_wt	2	1711817650_1377	0.5	0	0.5	15	7	1.3	100	120	1	5	4	3	1	5.08746284125034
BCHJNOQRST2	T-ALL	daIL-7R_1x_wt	1	1716360501_496	0.5	0	0.5	15	7	1.3	100	120	1	5	4	3	2	4.90689059560852
BCHJNOQRST2	T-ALL	daIL-7R_1x_wt	2	1711817651_1378	0.5	0	0.5	15	7	1.3	100	120	1	5	4	3	2	5
BCHJNOQRST2	wildtype	IL-7R_10x_wt	1	1717320134_95	0.5	0	0.5	15	7	1.3	100	120	1	5	4	3	1	0.00970873786407767
BCHJNOQRST2	wildtype	IL-7R_10x_wt	2	1711817650_1377	0.5	0	0.5	15	7	1.3	100	120	1	5	4	3	1	0.0099009900990099
BCHJNOQRST2	wildtype	daIL-7R_1x_wt	1	1716360501_496	0.5	0	0.5	15	7	1.3	100	120	1	5	4	3	2	0.0196078431372549
BCHJNOQRST2	wildtype	daIL-7R_1x_wt	2	1711817651_1378	0.5	0	0.5	15	7	1.3	100	120	1	5	4	3	2	0.0194174757281553
BCHJNOQRST2	wildtype	internal_control	1	1713620904_500	0.5	0	0.5	15	7	1.3	100	120	1	5	4	3	0	0.0453956683239718
BCHJNOQRST3	T-ALL	IL-7R_10x_wt	1	1716711633_690	0.5	0	0.5	15	7	1.3	100	480	1	5	4	3	1	5
BCHJNOQRST3	T-ALL	IL-7R_10x_wt	2	1711876011_1409	0.5	0	0.5	15	7	1.3	100	480	1	5	4	3	1	5.16992500144231
BCHJNOQRST3	T-ALL	daIL-7R_1x_wt	1	1717327121_97	0.5	0	0.5	15	7	1.3	100	480	1	5	4	3	2	4.90689059560852
BCHJNOQRST3	T-ALL	daIL-7R_1x_wt	2	1711876012_1410	0.5	0	0.5	15	7	1.3	100	480	1	5	4	3	2	5
BCHJNOQRST3	wildtype	IL-7R_10x_wt	1	1716711633_690	0.5	0	0.5	15	7	1.3	100	480	1	5	4	3	1	1.81892254145781
BCHJNOQRST3	wildtype	IL-7R_10x_wt	2	1711876011_1409	0.5	0	0.5	15	7	1.3	100	480	1	5	4	3	1	1.4946405347499
BCHJNOQRST3	wildtype	daIL-7R_1x_wt	1	1717327121_97	0.5	0	0.5	15	7	1.3	100	480	1	5	4	3	2	1.4139084226959
BCHJNOQRST3	wildtype	daIL-7R_1x_wt	2	1711876012_1410	0.5	0	0.5	15	7	1.3	100	480	1	5	4	3	2	1.476797167019
BCHJNOQRST3	wildtype	internal_control	1	1713643008_508	0.5	0	0.5	15	7	1.3	100	480	1	5	4	3	0	1.71200697976456
BCHJNOQRT0	T-ALL	IL-7R_10x_wt	1	1717320011_93	0.5	0	0.5	15	7	1.4	25	120	1	5	4	3	1	4.90689059560852
BCHJNOQRT0	T-ALL	IL-7R_10x_wt	2	1711643743_1569	0.5	0	0.5	15	7	1.4	25	120	1	5	4	3	1	5
BCHJNOQRT0	T-ALL	daIL-7R_1x_wt	1	1717320111_94	0.5	0	0.5	15	7	1.4	25	120	1	5	4	3	2	5
BCHJNOQRT0	T-ALL	daIL-7R_1x_wt	2	1711651076_1570	0.5	0	0.5	15	7	1.4	25	120	1	5	4	3	2	5
BCHJNOQRT0	wildtype	IL-7R_10x_wt	1	1717320011_93	0.5	0	0.5	15	7	1.4	25	120	1	5	4	3	1	1.48802025654801
BCHJNOQRT0	wildtype	IL-7R_10x_wt	2	1711643743_1569	0.5	0	0.5	15	7	1.4	25	120	1	5	4	3	1	1.64467652033322
BCHJNOQRT0	wildtype	daIL-7R_1x_wt	1	1717320111_94	0.5	0	0.5	15	7	1.4	25	120	1	5	4	3	2	1.70875142256609
BCHJNOQRT0	wildtype	daIL-7R_1x_wt	2	1711651076_1570	0.5	0	0.5	15	7	1.4	25	120	1	5	4	3	2	1.72157351800564
BCHJNOQRT0	wildtype	internal_control	1	1712634224_136	0.5	0	0.5	15	7	1.4	25	120	1	5	4	3	0	1.62616159700987
BCHJNOQRT1	T-ALL	IL-7R_10x_wt	1	1716602828_632	0.5	0	0.5	15	7	1.4	25	480	1	5	4	3	1	5.58496250072116
BCHJNOQRT1	T-ALL	IL-7R_10x_wt	2	1711703976_1601	0.5	0	0.5	15	7	1.4	25	480	1	5	4	3	1	5
BCHJNOQRT1	T-ALL	daIL-7R_1x_wt	1	1716608368_633	0.5	0	0.5	15	7	1.4	25	480	1	5	4	3	2	4.90689059560852
BCHJNOQRT1	T-ALL	daIL-7R_1x_wt	2	1711711530_1602	0.5	0	0.5	15	7	1.4	25	480	1	5	4	3	2	4.90689059560852
BCHJNOQRT1	wildtype	IL-7R_10x_wt	1	1716602828_632	0.5	0	0.5	15	7	1.4	25	480	1	5	4	3	1	2.25514898195083
BCHJNOQRT1	wildtype	IL-7R_10x_wt	2	1711703976_1601	0.5	0	0.5	15	7	1.4	25	480	1	5	4	3	1	2.38201839026737
BCHJNOQRT1	wildtype	daIL-7R_1x_wt	1	1716608368_633	0.5	0	0.5	15	7	1.4	25	480	1	5	4	3	2	2.4936679608498
BCHJNOQRT1	wildtype	daIL-7R_1x_wt	2	1711711530_1602	0.5	0	0.5	15	7	1.4	25	480	1	5	4	3	2	2.43145897991169
BCHJNOQRT1	wildtype	internal_control	1	1712653139_144	0.5	0	0.5	15	7	1.4	25	480	1	5	4	3	0	2.45971153798533
BCHJNOQRT2	T-ALL	IL-7R_10x_wt	1	1716360817_499	0.5	0	0.5	15	7	1.4	100	120	1	5	4	3	1	4.90689059560852
BCHJNOQRT2	T-ALL	IL-7R_10x_wt	2	1711823952_1665	0.5	0	0.5	15	7	1.4	100	120	1	5	4	3	1	5
BCHJNOQRT2	T-ALL	daIL-7R_1x_wt	1	1717320184_96	0.5	0	0.5	15	7	1.4	100	120	1	5	4	3	2	5
BCHJNOQRT2	T-ALL	daIL-7R_1x_wt	2	1711831098_1666	0.5	0	0.5	15	7	1.4	100	120	1	5	4	3	2	4.90689059560852
BCHJNOQRT2	wildtype	IL-7R_10x_wt	1	1716360817_499	0.5	0	0.5	15	7	1.4	100	120	1	5	4	3	1	0
BCHJNOQRT2	wildtype	IL-7R_10x_wt	2	1711823952_1665	0.5	0	0.5	15	7	1.4	100	120	1	5	4	3	1	0
BCHJNOQRT2	wildtype	daIL-7R_1x_wt	1	1717320184_96	0.5	0	0.5	15	7	1.4	100	120	1	5	4	3	2	0
BCHJNOQRT2	wildtype	daIL-7R_1x_wt	2	1711831098_1666	0.5	0	0.5	15	7	1.4	100	120	1	5	4	3	2	0
BCHJNOQRT2	wildtype	internal_control	1	1713695392_526	0.5	0	0.5	15	7	1.4	100	120	1	5	4	3	0	0
BCHJNOQRT3	T-ALL	IL-7R_10x_wt	1	1716718913_694	0.5	0	0.5	15	7	1.4	100	480	1	5	4	3	1	4.90689059560852
BCHJNOQRT3	T-ALL	IL-7R_10x_wt	2	1711882133_1697	0.5	0	0.5	15	7	1.4	100	480	1	5	4	3	1	4.8073549220576
BCHJNOQRT3	T-ALL	daIL-7R_1x_wt	1	1716718934_695	0.5	0	0.5	15	7	1.4	100	480	1	5	4	3	2	4.90689059560852
BCHJNOQRT3	T-ALL	daIL-7R_1x_wt	2	1711889377_1698	0.5	0	0.5	15	7	1.4	100	480	1	5	4	3	2	5
BCHJNOQRT3	wildtype	IL-7R_10x_wt	1	1716718913_694	0.5	0	0.5	15	7	1.4	100	480	1	5	4	3	1	1.33098443095096
BCHJNOQRT3	wildtype	IL-7R_10x_wt	2	1711882133_1697	0.5	0	0.5	15	7	1.4	100	480	1	5	4	3	1	1.41762660495642
BCHJNOQRT3	wildtype	daIL-7R_1x_wt	1	1716718934_695	0.5	0	0.5	15	7	1.4	100	480	1	5	4	3	2	1.41312391954508
BCHJNOQRT3	wildtype	daIL-7R_1x_wt	2	1711889377_1698	0.5	0	0.5	15	7	1.4	100	480	1	5	4	3	2	1.32099619597786
BCHJNOQRT3	wildtype	internal_control	1	1713719091_535	0.5	0	0.5	15	7	1.4	100	480	1	5	4	3	0	1.45008853043885
BCHJNOQS0	T-ALL	IL-7R_10x_wt	1	1716886379_776	0.5	0	0.5	24	7	1.3	50	120	1	5	4	3	1	8.01680828768656
BCHJNOQS0	T-ALL	IL-7R_10x_wt	2	1711722900_1905	0.5	0	0.5	24	7	1.3	50	120	1	5	4	3	1	7.40087943628218
BCHJNOQS0	T-ALL	daIL-7R_1x_wt	1	1716888667_777	0.5	0	0.5	24	7	1.3	50	120	1	5	4	3	2	6.78135971352466
BCHJNOQS0	T-ALL	daIL-7R_1x_wt	2	1711722901_1906	0.5	0	0.5	24	7	1.3	50	120	1	5	4	3	2	8.12928301694497
BCHJNOQS0	wildtype	IL-7R_10x_wt	1	1716886379_776	0.5	0	0.5	24	7	1.3	50	120	1	5	4	3	1	1.59764195238624
BCHJNOQS0	wildtype	IL-7R_10x_wt	2	1711722900_1905	0.5	0	0.5	24	7	1.3	50	120	1	5	4	3	1	1.10986243547568
BCHJNOQS0	wildtype	daIL-7R_1x_wt	1	1716888667_777	0.5	0	0.5	24	7	1.3	50	120	1	5	4	3	2	1.35332788696128
BCHJNOQS0	wildtype	daIL-7R_1x_wt	2	1711722901_1906	0.5	0	0.5	24	7	1.3	50	120	1	5	4	3	2	1.26030502178932
BCHJNOQS0	wildtype	internal_control	1	1713222808_361	0.5	0	0.5	24	7	1.3	50	120	1	5	4	3	0	1.64005136553016
BCHJNOQS1	T-ALL	IL-7R_10x_wt	1	1716535888_1025	0.5	0	0.5	24	7	1.3	50	480	1	5	4	3	1	7.85798099512757
BCHJNOQS1	T-ALL	IL-7R_10x_wt	2	1711777978_1937	0.5	0	0.5	24	7	1.3	50	480	1	5	4	3	1	7.82017896241519
BCHJNOQS1	T-ALL	daIL-7R_1x_wt	1	1716538542_1026	0.5	0	0.5	24	7	1.3	50	480	1	5	4	3	2	7.89481776330794
BCHJNOQS1	T-ALL	daIL-7R_1x_wt	2	1711777978_1938	0.5	0	0.5	24	7	1.3	50	480	1	5	4	3	2	8.03342300153745
BCHJNOQS1	wildtype	IL-7R_10x_wt	1	1716535888_1025	0.5	0	0.5	24	7	1.3	50	480	1	5	4	3	1	2.55175818515807
BCHJNOQS1	wildtype	IL-7R_10x_wt	2	1711777978_1937	0.5	0	0.5	24	7	1.3	50	480	1	5	4	3	1	2.79347843278126
BCHJNOQS1	wildtype	daIL-7R_1x_wt	1	1716538542_1026	0.5	0	0.5	24	7	1.3	50	480	1	5	4	3	2	2.81379443503802
BCHJNOQS1	wildtype	daIL-7R_1x_wt	2	1711777978_1938	0.5	0	0.5	24	7	1.3	50	480	1	5	4	3	2	2.67586647631074
BCHJNOQS1	wildtype	internal_control	1	1713233854_365	0.5	0	0.5	24	7	1.3	50	480	1	5	4	3	0	2.90178325403544
BCHJNOQST0	T-ALL	IL-7R_10x_wt	1	1716807303_735	0.5	0	0.5	24	7	1.3	25	120	1	5	4	3	1	7.64385618977472
BCHJNOQST0	T-ALL	IL-7R_10x_wt	2	1711635540_1857	0.5	0	0.5	24	7	1.3	25	120	1	5	4	3	1	7.6724253419715
BCHJNOQST0	T-ALL	daIL-7R_1x_wt	1	1716809582_736	0.5	0	0.5	24	7	1.3	25	120	1	5	4	3	2	7.52356195605701
BCHJNOQST0	T-ALL	daIL-7R_1x_wt	2	1711635540_1858	0.5	0	0.5	24	7	1.3	25	120	1	5	4	3	2	7.79441586635011
BCHJNOQST0	wildtype	IL-7R_10x_wt	1	1716807303_735	0.5	0	0.5	24	7	1.3	25	120	1	5	4	3	1	2.43914911278516
BCHJNOQST0	wildtype	IL-7R_10x_wt	2	1711635540_1857	0.5	0	0.5	24	7	1.3	25	120	1	5	4	3	1	2.46479212782606
BCHJNOQST0	wildtype	daIL-7R_1x_wt	1	1716809582_736	0.5	0	0.5	24	7	1.3	25	120	1	5	4	3	2	2.43484391190863
BCHJNOQST0	wildtype	daIL-7R_1x_wt	2	1711635540_1858	0.5	0	0.5	24	7	1.3	25	120	1	5	4	3	2	2.1292299445319
BCHJNOQST0	wildtype	internal_control	1	1712691421_159	0.5	0	0.5	24	7	1.3	25	120	1	5	4	3	0	2.64897184899898
BCHJNOQST1	T-ALL	IL-7R_10x_wt	1	1716441694_982	0.5	0	0.5	24	7	1.3	25	480	1	5	4	3	1	7.22881869049588
BCHJNOQST1	T-ALL	IL-7R_10x_wt	2	1711692830_1889	0.5	0	0.5	24	7	1.3	25	480	1	5	4	3	1	7.62935662007961
BCHJNOQST1	T-ALL	daIL-7R_1x_wt	1	1716444595_983	0.5	0	0.5	24	7	1.3	25	480	1	5	4	3	2	7.61470984411521
BCHJNOQST1	T-ALL	daIL-7R_1x_wt	2	1711692831_1890	0.5	0	0.5	24	7	1.3	25	480	1	5	4	3	2	8.48381577726426
BCHJNOQST1	wildtype	IL-7R_10x_wt	1	1716441694_982	0.5	0	0.5	24	7	1.3	25	480	1	5	4	3	1	3.37306934131791
BCHJNOQST1	wildtype	IL-7R_10x_wt	2	1711692830_1889	0.5	0	0.5	24	7	1.3	25	480	1	5	4	3	1	3.47776466619447
BCHJNOQST1	wildtype	daIL-7R_1x_wt	1	1716444595_983	0.5	0	0.5	24	7	1.3	25	480	1	5	4	3	2	3.3503394878506
BCHJNOQST1	wildtype	daIL-7R_1x_wt	2	1711692831_1890	0.5	0	0.5	24	7	1.3	25	480	1	5	4	3	2	3.36982262057338
BCHJNOQST1	wildtype	internal_control	1	1712710286_166	0.5	0	0.5	24	7	1.3	25	480	1	5	4	3	0	3.56568920181127
BCHJNOQST2	T-ALL	IL-7R_10x_wt	1	1716972436_823	0.5	0	0.5	24	7	1.3	100	120	1	5	4	3	1	7.14974711950468
BCHJNOQST2	T-ALL	IL-7R_10x_wt	2	1711807057_1953	0.5	0	0.5	24	7	1.3	100	120	1	5	4	3	1	7.54689445988764
BCHJNOQST2	T-ALL	daIL-7R_1x_wt	1	1716973441_824	0.5	0	0.5	24	7	1.3	100	120	1	5	4	3	2	7.24792751344359
BCHJNOQST2	T-ALL	daIL-7R_1x_wt	2	1711807082_1954	0.5	0	0.5	24	7	1.3	100	120	1	5	4	3	2	7.28540221886225
BCHJNOQST2	wildtype	IL-7R_10x_wt	1	1716972436_823	0.5	0	0.5	24	7	1.3	100	120	1	5	4	3	1	0.00970873786407767
BCHJNOQST2	wildtype	IL-7R_10x_wt	2	1711807057_1953	0.5	0	0.5	24	7	1.3	100	120	1	5	4	3	1	0.0458496250072116
BCHJNOQST2	wildtype	daIL-7R_1x_wt	1	1716973441_824	0.5	0	0.5	24	7	1.3	100	120	1	5	4	3	2	0.0384615384615385
BCHJNOQST2	wildtype	daIL-7R_1x_wt	2	1711807082_1954	0.5	0	0.5	24	7	1.3	100	120	1	5	4	3	2	0.0294117647058824
BCHJNOQST2	wildtype	internal_control	1	1713764262_550	0.5	0	0.5	24	7	1.3	100	120	1	5	4	3	0	0.0702933823670815
BCHJNOQST3	T-ALL	IL-7R_10x_wt	1	1716634326_1072	0.5	0	0.5	24	7	1.3	100	480	1	5	4	3	1	7.37503943134692
BCHJNOQST3	T-ALL	IL-7R_10x_wt	2	1711859311_1985	0.5	0	0.5	24	7	1.3	100	480	1	5	4	3	1	7.467605550083
BCHJNOQST3	T-ALL	daIL-7R_1x_wt	1	1716637582_1073	0.5	0	0.5	24	7	1.3	100	480	1	5	4	3	2	8.12928301694497
BCHJNOQST3	T-ALL	daIL-7R_1x_wt	2	1711859311_1986	0.5	0	0.5	24	7	1.3	100	480	1	5	4	3	2	8.29462074889163
BCHJNOQST3	wildtype	IL-7R_10x_wt	1	1716634326_1072	0.5	0	0.5	24	7	1.3	100	480	1	5	4	3	1	1.81233997757549
BCHJNOQST3	wildtype	IL-7R_10x_wt	2	1711859311_1985	0.5	0	0.5	24	7	1.3	100	480	1	5	4	3	1	1.7862900409298
BCHJNOQST3	wildtype	daIL-7R_1x_wt	1	1716637582_1073	0.5	0	0.5	24	7	1.3	100	480	1	5	4	3	2	1.73127278396365
BCHJNOQST3	wildtype	daIL-7R_1x_wt	2	1711859311_1986	0.5	0	0.5	24	7	1.3	100	480	1	5	4	3	2	1.88216198365103
BCHJNOQST3	wildtype	internal_control	1	1713776113_555	0.5	0	0.5	24	7	1.3	100	480	1	5	4	3	0	2.20198624046977
BCHJNOQT0	T-ALL	IL-7R_10x_wt	1	1716815284_739	0.5	0	0.5	24	7	1.4	25	120	1	5	4	3	1	7.75488750216347
BCHJNOQT0	T-ALL	IL-7R_10x_wt	2	1711659236_2137	0.5	0	0.5	24	7	1.4	25	120	1	5	4	3	1	7.88874324889826
BCHJNOQT0	T-ALL	daIL-7R_1x_wt	1	1716817553_740	0.5	0	0.5	24	7	1.4	25	120	1	5	4	3	2	8.23840473932508
BCHJNOQT0	T-ALL	daIL-7R_1x_wt	2	1711666853_2138	0.5	0	0.5	24	7	1.4	25	120	1	5	4	3	2	7.32192809488736
BCHJNOQT0	wildtype	IL-7R_10x_wt	1	1716815284_739	0.5	0	0.5	24	7	1.4	25	120	1	5	4	3	1	1.96383055284341
BCHJNOQT0	wildtype	IL-7R_10x_wt	2	1711659236_2137	0.5	0	0.5	24	7	1.4	25	120	1	5	4	3	1	1.81171852839207
BCHJNOQT0	wildtype	daIL-7R_1x_wt	1	1716817553_740	0.5	0	0.5	24	7	1.4	25	120	1	5	4	3	2	2.30096782040712
BCHJNOQT0	wildtype	daIL-7R_1x_wt	2	1711666853_2138	0.5	0	0.5	24	7	1.4	25	120	1	5	4	3	2	1.90889698313757
BCHJNOQT0	wildtype	internal_control	1	1712764354_184	0.5	0	0.5	24	7	1.4	25	120	1	5	4	3	0	2.37775092969618
BCHJNOQT1	T-ALL	IL-7R_10x_wt	1	1716453201_986	0.5	0	0.5	24	7	1.4	25	480	1	5	4	3	1	8.82017896241519
BCHJNOQT1	T-ALL	IL-7R_10x_wt	2	1711723485_2169	0.5	0	0.5	24	7	1.4	25	480	1	5	4	3	1	7.85798099512757
BCHJNOQT1	T-ALL	daIL-7R_1x_wt	1	1716453752_987	0.5	0	0.5	24	7	1.4	25	480	1	5	4	3	2	8.03342300153745
BCHJNOQT1	T-ALL	daIL-7R_1x_wt	2	1711731576_2170	0.5	0	0.5	24	7	1.4	25	480	1	5	4	3	2	8.23840473932508
BCHJNOQT1	wildtype	IL-7R_10x_wt	1	1716453201_986	0.5	0	0.5	24	7	1.4	25	480	1	5	4	3	1	2.98340197594131
BCHJNOQT1	wildtype	IL-7R_10x_wt	2	1711723485_2169	0.5	0	0.5	24	7	1.4	25	480	1	5	4	3	1	2.97290214288983
BCHJNOQT1	wildtype	daIL-7R_1x_wt	1	1716453752_987	0.5	0	0.5	24	7	1.4	25	480	1	5	4	3	2	3.23710089251034
BCHJNOQT1	wildtype	daIL-7R_1x_wt	2	1711731576_2170	0.5	0	0.5	24	7	1.4	25	480	1	5	4	3	2	3.23201080102974
BCHJNOQT1	wildtype	internal_control	1	1712777623_190	0.5	0	0.5	24	7	1.4	25	480	1	5	4	3	0	3.34543568465397
BCHJNOQT2	T-ALL	IL-7R_10x_wt	1	1716979584_827	0.5	0	0.5	24	7	1.4	100	120	1	5	4	3	1	7.24792751344359
BCHJNOQT2	T-ALL	IL-7R_10x_wt	2	1711834923_2225	0.5	0	0.5	24	7	1.4	100	120	1	5	4	3	1	7.33091687811462
BCHJNOQT2	T-ALL	daIL-7R_1x_wt	1	1716980614_828	0.5	0	0.5	24	7	1.4	100	120	1	5	4	3	2	7.4594316186373
BCHJNOQT2	T-ALL	daIL-7R_1x_wt	2	1711842133_2226	0.5	0	0.5	24	7	1.4	100	120	1	5	4	3	2	6.97727992349992
BCHJNOQT2	wildtype	IL-7R_10x_wt	1	1716979584_827	0.5	0	0.5	24	7	1.4	100	120	1	5	4	3	1	0
BCHJNOQT2	wildtype	IL-7R_10x_wt	2	1711834923_2225	0.5	0	0.5	24	7	1.4	100	120	1	5	4	3	1	0
BCHJNOQT2	wildtype	daIL-7R_1x_wt	1	1716980614_828	0.5	0	0.5	24	7	1.4	100	120	1	5	4	3	2	0
BCHJNOQT2	wildtype	daIL-7R_1x_wt	2	1711842133_2226	0.5	0	0.5	24	7	1.4	100	120	1	5	4	3	2	0
BCHJNOQT2	wildtype	internal_control	1	1713807953_565	0.5	0	0.5	24	7	1.4	100	120	1	5	4	3	0	0
BCHJNOQT3	T-ALL	IL-7R_10x_wt	1	1716642271_1076	0.5	0	0.5	24	7	1.4	100	480	1	5	4	3	1	8.15481810905211
BCHJNOQT3	T-ALL	IL-7R_10x_wt	2	1711893557_2257	0.5	0	0.5	24	7	1.4	100	480	1	5	4	3	1	7.467605550083
BCHJNOQT3	T-ALL	daIL-7R_1x_wt	1	1716645308_1077	0.5	0	0.5	24	7	1.4	100	480	1	5	4	3	2	7.53915881110803
BCHJNOQT3	T-ALL	daIL-7R_1x_wt	2	1711900850_2258	0.5	0	0.5	24	7	1.4	100	480	1	5	4	3	2	7.7279204545632
BCHJNOQT3	wildtype	IL-7R_10x_wt	1	1716642271_1076	0.5	0	0.5	24	7	1.4	100	480	1	5	4	3	1	1.65164687318464
BCHJNOQT3	wildtype	IL-7R_10x_wt	2	1711893557_2257	0.5	0	0.5	24	7	1.4	100	480	1	5	4	3	1	1.65507605834568
BCHJNOQT3	wildtype	daIL-7R_1x_wt	1	1716645308_1077	0.5	0	0.5	24	7	1.4	100	480	1	5	4	3	2	1.68800505489516
BCHJNOQT3	wildtype	daIL-7R_1x_wt	2	1711900850_2258	0.5	0	0.5	24	7	1.4	100	480	1	5	4	3	2	1.33719130943563
BCHJNOQT3	wildtype	internal_control	1	1713822827_570	0.5	0	0.5	24	7	1.4	100	480	1	5	4	3	0	1.71648565283086
BCHL	T-ALL	IL-7R_10x_wt	1	2340666_33	0.5	0	0.5	24	5	1.4	50	240	1	4	3	2.5	1	9.37068740680722
BCHL	T-ALL	daIL-7R_1x_wt	1	2340815_41	0.5	0	0.5	24	5	1.4	50	240	1	4	3	2.5	2	10.4635243732712
BCHL	wildtype	IL-7R_10x_wt	1	2340666_33	0.5	0	0.5	24	5	1.4	50	240	1	4	3	2.5	1	0.997403062233978
BCHL	wildtype	daIL-7R_1x_wt	1	2340815_41	0.5	0	0.5	24	5	1.4	50	240	1	4	3	2.5	2	1.21428283973354
BCHL	wildtype	internal_control	1	2340506_25	0.5	0	0.5	24	5	1.4	50	240	1	4	3	2.5	0	1.26500923950059
BCHLN	T-ALL	IL-7R_10x_wt	1	2342466_81	0.5	0	0.5	24	5	1.4	50	240	1	4	3	3	1	9.58120058192496
BCHLN	T-ALL	daIL-7R_1x_wt	1	2342684_89	0.5	0	0.5	24	5	1.4	50	240	1	4	3	3	2	10.3685064615077
BCHLN	wildtype	IL-7R_10x_wt	1	2342466_81	0.5	0	0.5	24	5	1.4	50	240	1	4	3	3	1	1.58214726818101
BCHLN	wildtype	daIL-7R_1x_wt	1	2342684_89	0.5	0	0.5	24	5	1.4	50	240	1	4	3	3	2	1.77470721310703
BCHLN	wildtype	internal_control	1	2342328_73	0.5	0	0.5	24	5	1.4	50	240	1	4	3	3	0	1.85444917742577
BCHLNOQR	T-ALL	IL-7R_10x_wt	1	1711746707_197	0.5	0	0.5	15	5	1.4	50	240	1	5	4	3	1	6.90689059560852
BCHLNOQR	T-ALL	IL-7R_10x_wt	2	1712219487_481	0.5	0	0.5	15	5	1.4	50	240	1	5	4	3	1	7.06608919045777
BCHLNOQR	T-ALL	daIL-7R_1x_wt	1	1711746708_198	0.5	0	0.5	15	5	1.4	50	240	1	5	4	3	2	6.64385618977472
BCHLNOQR	T-ALL	daIL-7R_1x_wt	2	1712219817_482	0.5	0	0.5	15	5	1.4	50	240	1	5	4	3	2	7.06608919045777
BCHLNOQR	wildtype	IL-7R_10x_wt	1	1711746707_197	0.5	0	0.5	15	5	1.4	50	240	1	5	4	3	1	1.87386597831636
BCHLNOQR	wildtype	IL-7R_10x_wt	2	1712219487_481	0.5	0	0.5	15	5	1.4	50	240	1	5	4	3	1	1.87516059224102
BCHLNOQR	wildtype	daIL-7R_1x_wt	1	1711746708_198	0.5	0	0.5	15	5	1.4	50	240	1	5	4	3	2	2.18144381311286
BCHLNOQR	wildtype	daIL-7R_1x_wt	2	1712219817_482	0.5	0	0.5	15	5	1.4	50	240	1	5	4	3	2	1.91448994279591
BCHLNOQR	wildtype	internal_control	1	1713168144_341	0.5	0	0.5	15	5	1.4	50	240	1	5	4	3	0	1.94142896570854
BCHLNOQRS	T-ALL	IL-7R_10x_wt	1	1711738650_193	0.5	0	0.5	15	5	1.3	50	240	1	5	4	3	1	6.55458885167764
BCHLNOQRS	T-ALL	IL-7R_10x_wt	2	1711800059_193	0.5	0	0.5	15	5	1.3	50	240	1	5	4	3	1	7.4093909361377
BCHLNOQRS	T-ALL	daIL-7R_1x_wt	1	1711800061_194	0.5	0	0.5	15	5	1.3	50	240	1	5	4	3	2	6.4262647547021
BCHLNOQRS	T-ALL	daIL-7R_1x_wt	2	1711738652_194	0.5	0	0.5	15	5	1.3	50	240	1	5	4	3	2	6.97727992349992
BCHLNOQRS	wildtype	IL-7R_10x_wt	1	1711738650_193	0.5	0	0.5	15	5	1.3	50	240	1	5	4	3	1	2.1947552356274
BCHLNOQRS	wildtype	IL-7R_10x_wt	2	1711800059_193	0.5	0	0.5	15	5	1.3	50	240	1	5	4	3	1	1.8113028432497
BCHLNOQRS	wildtype	daIL-7R_1x_wt	1	1711800061_194	0.5	0	0.5	15	5	1.3	50	240	1	5	4	3	2	2.13869603632383
BCHLNOQRS	wildtype	daIL-7R_1x_wt	2	1711738652_194	0.5	0	0.5	15	5	1.3	50	240	1	5	4	3	2	2.22927957141242
BCHLNOQRS	wildtype	internal_control	1	1713107762_317	0.5	0	0.5	15	5	1.3	50	240	1	5	4	3	0	2.12095806985971
BCHLNOQRST0	T-ALL	IL-7R_10x_wt	1	1711752072_161	0.5	0	0.5	15	5	1.3	25	240	1	5	4	3	1	7.5077946401987
BCHLNOQRST0	T-ALL	IL-7R_10x_wt	2	1711676104_161	0.5	0	0.5	15	5	1.3	25	240	1	5	4	3	1	6.6724253419715
BCHLNOQRST0	T-ALL	daIL-7R_1x_wt	1	1711676104_162	0.5	0	0.5	15	5	1.3	25	240	1	5	4	3	2	7.68650052718322
BCHLNOQRST0	T-ALL	daIL-7R_1x_wt	2	1711752072_162	0.5	0	0.5	15	5	1.3	25	240	1	5	4	3	2	6.6724253419715
BCHLNOQRST0	wildtype	IL-7R_10x_wt	1	1711752072_161	0.5	0	0.5	15	5	1.3	25	240	1	5	4	3	1	2.61019926625248
BCHLNOQRST0	wildtype	IL-7R_10x_wt	2	1711676104_161	0.5	0	0.5	15	5	1.3	25	240	1	5	4	3	1	2.90917516497356
BCHLNOQRST0	wildtype	daIL-7R_1x_wt	1	1711676104_162	0.5	0	0.5	15	5	1.3	25	240	1	5	4	3	2	2.926769682989
BCHLNOQRST0	wildtype	daIL-7R_1x_wt	2	1711752072_162	0.5	0	0.5	15	5	1.3	25	240	1	5	4	3	2	2.98442723218258
BCHLNOQRST0	wildtype	internal_control	1	1712575126_112	0.5	0	0.5	15	5	1.3	25	240	1	5	4	3	0	2.86769045873375
BCHLNOQRST1	T-ALL	IL-7R_10x_wt	1	1711869012_241	0.5	0	0.5	15	5	1.3	100	240	1	5	4	3	1	6.9188632372746
BCHLNOQRST1	T-ALL	IL-7R_10x_wt	2	1711830378_241	0.5	0	0.5	15	5	1.3	100	240	1	5	4	3	1	6.84549005094438
BCHLNOQRST1	T-ALL	daIL-7R_1x_wt	1	1711869013_242	0.5	0	0.5	15	5	1.3	100	240	1	5	4	3	2	6.90689059560852
BCHLNOQRST1	T-ALL	daIL-7R_1x_wt	2	1711830413_242	0.5	0	0.5	15	5	1.3	100	240	1	5	4	3	2	6.35755200461808
BCHLNOQRST1	wildtype	IL-7R_10x_wt	1	1711869012_241	0.5	0	0.5	15	5	1.3	100	240	1	5	4	3	1	1.01949004066743
BCHLNOQRST1	wildtype	IL-7R_10x_wt	2	1711830378_241	0.5	0	0.5	15	5	1.3	100	240	1	5	4	3	1	1.02249280562724
BCHLNOQRST1	wildtype	daIL-7R_1x_wt	1	1711869013_242	0.5	0	0.5	15	5	1.3	100	240	1	5	4	3	2	1.32715333996814
BCHLNOQRST1	wildtype	daIL-7R_1x_wt	2	1711830413_242	0.5	0	0.5	15	5	1.3	100	240	1	5	4	3	2	0.975937668472947
BCHLNOQRST1	wildtype	internal_control	1	1713627595_503	0.5	0	0.5	15	5	1.3	100	240	1	5	4	3	0	1.37929575736725
BCHLNOQRT0	T-ALL	IL-7R_10x_wt	1	1716418455_528	0.5	0	0.5	15	5	1.4	25	240	1	5	4	3	1	7.97727992349992
BCHLNOQRT0	T-ALL	IL-7R_10x_wt	2	1711652723_149	0.5	0	0.5	15	5	1.4	25	240	1	5	4	3	1	6.8073549220576
BCHLNOQRT0	T-ALL	daIL-7R_1x_wt	1	1711652724_150	0.5	0	0.5	15	5	1.4	25	240	1	5	4	3	2	7.35755200461808
BCHLNOQRT0	T-ALL	daIL-7R_1x_wt	2	1712144649_434	0.5	0	0.5	15	5	1.4	25	240	1	5	4	3	2	6.90689059560852
BCHLNOQRT0	wildtype	IL-7R_10x_wt	1	1716418455_528	0.5	0	0.5	15	5	1.4	25	240	1	5	4	3	1	2.54241681827182
BCHLNOQRT0	wildtype	IL-7R_10x_wt	2	1711652723_149	0.5	0	0.5	15	5	1.4	25	240	1	5	4	3	1	2.75789366155523
BCHLNOQRT0	wildtype	daIL-7R_1x_wt	1	1711652724_150	0.5	0	0.5	15	5	1.4	25	240	1	5	4	3	2	2.61526566573425
BCHLNOQRT0	wildtype	daIL-7R_1x_wt	2	1712144649_434	0.5	0	0.5	15	5	1.4	25	240	1	5	4	3	2	2.74113372746614
BCHLNOQRT0	wildtype	internal_control	1	1712642267_139	0.5	0	0.5	15	5	1.4	25	240	1	5	4	3	0	2.81173242799265
BCHLNOQRT1	T-ALL	IL-7R_10x_wt	1	1712290146_529	0.5	0	0.5	15	5	1.4	100	240	1	5	4	3	1	6.70043971814109
[truncated: 11,553 more rows]
